# Supplementary material for: Histidine is essential for growth of Komagataella phaffii cultured in YPA medium
Source: FEBS Open Bio. 2022 May 12;12(6):1241–52. doi: 10.1002/2211-5463.13408 (PMC9157411; doi:10.1002/2211-5463.13408)
Supplement: Supplementary file 1 — Table S1. RNA seq analysis of GS115 and X33 cultured in YPA and GS115 cultured in YPAH5X. [file FEB4-12-1241-s001.xlsx]

## Sheet: Read_Me
Suppporting information 1: RNA seq analysis of GS115 and X33 cultured in YPA and GS115 cultured in YPAH5X
Column Header	Description
Id	unique feature identifier (GeneID) retrieved from NCBI genbank annotation
GeneID	Gene ID retrieved from NCBI genbank annotation
Protein_name	Functional description of protein
GS115-YPA_1	Normalized expression value of GS115_1 cultured in YPA
GS115-YPA_2	Normalized expression value of GS115_2 cultured in YPA
X33-YPA_1	Normalized expression value of X33_1 cultured in YPA
X33-YPA_2	Normalized expression value of X33_2 cultured in YPA
GS115-YPAH5X_1	Normalized expression value of GS115_1 cultured in YPAH5X
GS115-YPAH5X_2	Normalized expression value of GS115_2 cultured in YPAH5X
log2FoldChange_X33-YPA	log2(FC) as estimated by the GLM model. It reflects the differential expression between Test and Ref and can be interpreted as log2(Test/Ref). If this value is: around 0: the feature expression is similar in both. positive: the feature is up-regulated (Test>Ref) conditions. negative: the feature is down-regulated (Test<Ref)
lfcSE_X33-YPA	Standard error estimate for the log2 fold change estimate.
stat_X33-YPA	Wald statistic (the log2FoldChange divided by lfcSE, which is compared to a standard Normal distribution to generate a two-tailed pvalue)
pvalue_X33-YPA	Wald test p-value (DESeq2 performs for each gene a hypothesis test to see whether evidence is sufficient to decide against the null hypothesis that there is no effect of the treatment on the gene and that the observed difference between treatment and control was merely caused by experimental variability (i. e., the type of variability that you can just as well expect between different samples in …
padj_X33-YPA	BH adjusted p-values (adjusted p-value for multiple testing calculated using Benjamin-Hochberg correction method)
log2FoldChange_GS115-YPAH5X	log2(FC) as estimated by the GLM model. It reflects the differential expression between Test and Ref and can be interpreted as log2(Test/Ref). If this value is: around 0: the feature expression is similar in both. positive: the feature is up-regulated (Test>Ref) conditions. negative: the feature is down-regulated (Test<Ref)
lfcSE_GS115-YPAH5X	Standard error estimate for the log2 fold change estimate.
stat_GS115-YPAH5X	Wald statistic (the log2FoldChange divided by lfcSE, which is compared to a standard Normal distribution to generate a two-tailed pvalue)
pvalue_GS115-YPAH5X	Wald test p-value (DESeq2 performs for each gene a hypothesis test to see whether evidence is sufficient to decide against the null hypothesis that there is no effect of the treatment on the gene and that the observed difference between treatment and control was merely caused by experimental variability (i. e., the type of variability that you can just as well expect between different samples in …
padj_GS115-YPAH5X	BH adjusted p-values (adjusted p-value for multiple testing calculated using Benjamin-Hochberg correction method)
Locus_tag	Locus Tag retrieved from NCBI genbank annotation
Protein_product	Protein_Id retrieved from NCBI genbank annotation
gene_biotype	Bio-type of the gene (Protein or misc RNA)
UniRef100_Hit	protein sequences annotated against the Uniref100 protein database using BLASTp module of Diamond
UniRef100_KO_Description	description of UniRef100_Hit
UniProtKB Entry name	Entry names generated by submitting UniRef100 Ids to UniProtKB
Gene names (primary )	gene names used in heat maps; retrieved from UniProtKB
Gene ontology IDs	Gene ontology IDs
Gene ontology (GO)	Gene ontology
Gene ontology (biological process)	Gene ontology for biological process
Gene ontology (molecular function)	Gene ontology for molecular function
Gene ontology (cellular component)	Gene ontology for cellular component
Gene names	Three-letter gene names and PP7435 annotation (used in heat maps)

## Sheet: SI_File
Id	GeneID	Protein_name	GS115-YPA_1	GS115-YPA_2	X33-YPA_1	X33-YPA_2	GS115-YPAH5X_1	GS115-YPAH5X_1	log2FoldChange_X33-YPA	lfcSE_X33-YPA	stat_X33-YPA	pvalue_X33-YPA	padj_X33-YPA	log2FoldChange_GS115-YPAH5X	lfcSE_GS115-YPAH5X	stat_GS115-YPAH5X	pvalue_GS115-YPAH5X	padj_GS115-YPAH5X	Locus_tag	Protein_product	gene_biotype	UniRef100_Hit	UniRef100_KO_Description	UniProtKB Entry name	GeneOntology_IDs	GeneOntology	GeneOntology_BiologicalProcess	GeneOntology_CellularComponent	GeneOntology_MolecularFunction	Gene names
gene0	ACIB2EUKG767780	Conserved predicted protein	3660.77	3827.26	41.1239	24.7455	420.629	359.211	-6.8531	0.252217	-27.1714	1.41e-162	9.59e-160	-3.26225	0.187335	-17.414	6.46e-68	8.99e-66	BQ9382_C1-0005	SOP78685.1	protein_coding	F2QL95	UniRef100_F2QL95 Uncharacterized protein n=2 Tax=Komagataella phaffii TaxID=460519 RepID=F2QL95_KOMPC	F2QL95_KOMPC	-	-	-	-	-	PP7435_Chr1-0001
gene1	ACIB2EUKG767781	Hexose transporter with moderate affinity for glucose	383.71	329.295	246.743	319.04	326.488	427.632	-0.330765	0.237327	-1.39371	0.163405	0.211305	0.0801033	0.235957	0.339483	0.734246	0.788135	BQ9382_C1-0010	SOP78686.1	protein_coding	C4QUZ0	UniRef100_C4QUZ0 Hexose transporter with moderate affinity for glucose n=2 Tax=Komagataella phaffii TaxID=460519 RepID=C4QUZ0_KOMPG	NA	GO:0016021; GO:0022857	integral component of membrane [GO:0016021]; transmembrane transporter activity [GO:0022857]	-	integral component of membrane [GO:0016021]	transmembrane transporter activity [GO:0022857]	NA
gene10	ACIB2EUKG767790	NAD(P)-binding Rossmann-fold domains	378.701	343.809	147.18	143.17	81.1213	101.491	-1.31532	0.242835	-5.41654	6.08e-08	2.05e-07	-1.98735	0.253287	-7.84624	4.29e-15	3.89e-14	BQ9382_C1-0055	SOP78695.1	protein_coding	F2QLA5	UniRef100_F2QLA5 Uncharacterized protein n=2 Tax=Komagataella phaffii TaxID=460519 RepID=F2QLA5_KOMPC	F2QLA5_KOMPC	GO:0016491	oxidoreductase activity [GO:0016491]	-	-	oxidoreductase activity [GO:0016491]	PP7435_Chr1-0011
gene100	ACIB2EUKG767875	Genomic scaffold, Kuraishia_capsulata_scaffold_4	11412.1	9859.79	8924.96	11334.3	10145.2	10424	-0.0702168	0.172443	-0.40719	0.683869	0.735077	-0.048444	0.172464	-0.280893	0.778792	0.824831	BQ9382_C1-0505	SOP78778.1	protein_coding	F2QLX6	UniRef100_F2QLX6 mRNA stability protein n=2 Tax=Komagataella phaffii TaxID=460519 RepID=F2QLX6_KOMPC	F2QLX6_KOMPC	-	-	-	-	-	IGO2 PP7435_Chr1-0097
gene1000	ACIB2EUKG768743	Mitochondrial outer membrane protein IML2	1759.26	2012.05	1025.93	664.592	1732.59	1704.83	-1.15934	0.213266	-5.43613	5.45e-08	1.85e-07	-0.13383	0.211943	-0.631445	0.52775	0.603492	BQ9382_C1-5005	SOP79646.1	protein_coding	F2QLJ1	UniRef100_F2QLJ1 Uncharacterized protein n=2 Tax=Komagataella phaffii TaxID=460519 RepID=F2QLJ1_KOMPC	F2QLJ1_KOMPC	-	-	-	-	-	PP7435_Chr1-0949
gene1001	ACIB2EUKG768744	Mitochondrial inner membrane localized ATP-dependent DNA helicase	8635.98	6428.05	3308.31	3976.06	3352.01	3748.34	-1.04795	0.190064	-5.51365	3.51e-08	1.22e-07	-1.08516	0.190151	-5.70681	1.15e-08	5.53e-08	BQ9382_C1-5010	SOP79647.1	protein_coding	F2QLJ2	UniRef100_F2QLJ2 ATP-dependent DNA helicase HMI1, mitochondrial n=2 Tax=Komagataella phaffii TaxID=460519 RepID=F2QLJ2_KOMPC	F2QLJ2_KOMPC	GO:0003677; GO:0003678; GO:0005524	ATP binding [GO:0005524]; DNA binding [GO:0003677]; DNA helicase activity [GO:0003678]	-	-	ATP binding [GO:0005524]; DNA binding [GO:0003677]; DNA helicase activity [GO:0003678]	HMI1 PP7435_Chr1-0950
gene1002	ACIB2EUKG768745	Ribonucleases P/MRP protein subunit POP3.6kDa subunit	9019.69	12253.7	3035.59	2825.4	5746.6	6446.41	-1.86	0.183902	-10.1141	4.78e-24	6.21e-23	-0.803117	0.183449	-4.37788	1.2e-05	3.85e-05	BQ9382_C1-5015	SOP79648.1	protein_coding	F2QLJ3	UniRef100_F2QLJ3 RNase MRP and nuclear RNase P subunit n=2 Tax=Komagataella phaffii TaxID=460519 RepID=F2QLJ3_KOMPC	F2QLJ3_KOMPC	GO:0006364; GO:0008033	rRNA processing [GO:0006364]; tRNA processing [GO:0008033]	rRNA processing [GO:0006364]; tRNA processing [GO:0008033]	-	-	POP3 PP7435_Chr1-0951
gene1003	ACIB2EUKG768746	Myosin-9, non-muscle IIa|, type A	4929.12	5001.1	1892.78	1887.72	3133.69	3541.94	-1.39327	0.152523	-9.13481	6.55e-20	6.38e-19	-0.573098	0.151842	-3.77429	0.000160462	0.000431979	BQ9382_C1-5020	SOP79649.1	protein_coding	F2QLJ4	UniRef100_F2QLJ4 Uncharacterized protein n=2 Tax=Komagataella phaffii TaxID=460519 RepID=F2QLJ4_KOMPC	F2QLJ4_KOMPC	-	-	-	-	-	PP7435_Chr1-0952
gene1004	ACIB2EUKG768747	Conserved predicted protein	2172.02	3530.62	3433.84	4326.92	4342.5	4588.78	0.44451	0.224954	1.976	0.0481549	0.0703144	0.646977	0.224923	2.87643	0.00402196	0.00821965	BQ9382_C1-5025	SOP79650.1	protein_coding	F2QLJ5	UniRef100_F2QLJ5 Uncharacterized protein n=1 Tax=Komagataella phaffii (strain ATCC 76273 / CBS 7435 / CECT 11047 / NRRL Y-11430 / Wegner 21-1) TaxID=981350 RepID=F2QLJ5_KOMPC	F2QLJ5_KOMPC	-	-	-	-	-	PP7435_Chr1-0953
gene1005	ACIB2EUKG768748	Vacuolar protein that presumably functions within the endosomal-vacuolar trafficking pathway	3754.95	7257.18	3673.01	2647.76	9896.8	11287.2	-0.801256	0.26433	-3.03127	0.00243524	0.00452987	0.943747	0.263916	3.57593	0.00034898	0.000887748	BQ9382_C1-5030	SOP79651.1	protein_coding	A0A1G4KPE4	UniRef100_A0A1G4KPE4 Cell wall chitin deposition n=2 Tax=Komagataella phaffii TaxID=460519 RepID=A0A1G4KPE4_KOMPC	A0A1G4KPE4_KOMPC	-	-	-	-	-	RCR1 PP7435_Chr1-0954
gene1006	ACIB2EUKG768749	Meiosis-specific protein that initiates meiotic recombination	1046.94	935.269	638.502	750.317	823.231	735.527	-0.511992	0.183402	-2.79164	0.00524415	0.00921462	-0.346023	0.183288	-1.88787	0.0590437	0.0912853	BQ9382_C1-5035	SOP79652.1	protein_coding	C4QXP0	UniRef100_C4QXP0 Meiosis-specific protein that initiates meiotic recombination n=1 Tax=Komagataella phaffii (strain GS115 / ATCC 20864) TaxID=644223 RepID=C4QXP0_KOMPG	NA	GO:0000737; GO:0003677; GO:0005524; GO:0005694; GO:0016889	chromosome [GO:0005694]; ATP binding [GO:0005524]; DNA binding [GO:0003677]; endodeoxyribonuclease activity, producing 3'-phosphomonoesters [GO:0016889]; DNA catabolic process, endonucleolytic [GO:0000737]	DNA catabolic process, endonucleolytic [GO:0000737]	chromosome [GO:0005694]	ATP binding [GO:0005524]; DNA binding [GO:0003677]; endodeoxyribonuclease activity, producing 3'-phosphomonoesters [GO:0016889]	NA
gene1007	ACIB2EUKG768750	Nicotinic acid mononucleotide adenylyltransferase, involved in pathwaysof NAD biosynthesis	6570.16	8368.44	3205.5	2792.7	6847.24	5811.24	-1.31672	0.181915	-7.23809	4.55e-13	2.57e-12	-0.238928	0.181461	-1.31669	0.187943	0.251859	BQ9382_C1-5040	SOP79653.1	protein_coding	F2QLJ8	UniRef100_F2QLJ8 Nicotinamide-nucleotide adenylyltransferase n=2 Tax=Komagataella phaffii TaxID=460519 RepID=F2QLJ8_KOMPC	F2QLJ8_KOMPC	GO:0000309; GO:0005524; GO:0009435	ATP binding [GO:0005524]; nicotinamide-nucleotide adenylyltransferase activity [GO:0000309]; NAD biosynthetic process [GO:0009435]	NAD biosynthetic process [GO:0009435]	-	ATP binding [GO:0005524]; nicotinamide-nucleotide adenylyltransferase activity [GO:0000309]	NMA1 PP7435_Chr1-0956
gene1008	ACIB2EUKG768751	Transcription initiation factor TFIID subunit 10	531.984	606.882	613.612	557.656	952.425	1009.21	0.0392397	0.181728	0.215925	0.829046	0.858742	0.783769	0.180043	4.35324	1.34e-05	4.27e-05	BQ9382_C1-5045	SOP79654.1	protein_coding	F2QLJ9	UniRef100_F2QLJ9 Transcription initiation factor TFIID subunit 10 n=2 Tax=Komagataella phaffii TaxID=460519 RepID=F2QLJ9_KOMPC	F2QLJ9_KOMPC	GO:0003743; GO:0005634; GO:0006352	nucleus [GO:0005634]; translation initiation factor activity [GO:0003743]; DNA-templated transcription, initiation [GO:0006352]	DNA-templated transcription, initiation [GO:0006352]	nucleus [GO:0005634]	translation initiation factor activity [GO:0003743]	TAF10 PP7435_Chr1-0957
gene1009	ACIB2EUKG768752	Tata-box binding protein	4265.89	3188.62	2464.19	2732.6	2311.46	2399.3	-0.520149	0.182204	-2.85476	0.00430693	0.00767864	-0.662038	0.182422	-3.62915	0.000284361	0.000735085	BQ9382_C1-5050	SOP79655.1	protein_coding	F2QLK0	UniRef100_F2QLK0 General transcription factor n=2 Tax=Komagataella phaffii TaxID=460519 RepID=F2QLK0_KOMPC	F2QLK0_KOMPC	GO:0003677; GO:0006352	DNA binding [GO:0003677]; DNA-templated transcription, initiation [GO:0006352]	DNA-templated transcription, initiation [GO:0006352]	-	DNA binding [GO:0003677]	SPT15 PP7435_Chr1-0958
gene101	ACIB2EUKG767876	Nsg1p	2409.46	2755.91	1416.61	1425.51	1802.7	1707.11	-0.862024	0.159787	-5.39484	6.86e-08	2.3e-07	-0.557502	0.159522	-3.49483	0.000474362	0.0011796	BQ9382_C1-0510	SOP78779.1	protein_coding	F2QLX7	UniRef100_F2QLX7 Protein involved in regulation of sterol biosynthesis n=2 Tax=Komagataella phaffii TaxID=460519 RepID=F2QLX7_KOMPC	F2QLX7_KOMPC	-	-	-	-	-	NSG2 PP7435_Chr1-0098
gene1010	ACIB2EUKG768753	Conserved predicted protein	404.749	375.559	364.704	339.366	322.482	306.755	-0.148735	0.200178	-0.743013	0.457474	0.523461	-0.309699	0.20176	-1.53499	0.124786	0.17651	BQ9382_C1-5055	SOP79656.1	protein_coding	F2QLK1	UniRef100_F2QLK1 Uncharacterized protein n=1 Tax=Komagataella phaffii (strain ATCC 76273 / CBS 7435 / CECT 11047 / NRRL Y-11430 / Wegner 21-1) TaxID=981350 RepID=F2QLK1_KOMPC	F2QLK1_KOMPC	-	-	-	-	-	PP7435_Chr1-0959
gene1011	ACIB2EUKG768754	Positive regulator of genes in multi plenitrogen degradation pathways	720.333	838.204	925.287	927.954	1055.58	1237.28	0.24945	0.180155	1.38464	0.166163	0.214514	0.556084	0.179791	3.09294	0.00198185	0.00435365	BQ9382_C1-5060	SOP79657.1	protein_coding	F2QLK2	UniRef100_F2QLK2 Transcriptional activator n=2 Tax=Komagataella phaffii TaxID=460519 RepID=F2QLK2_KOMPC	F2QLK2_KOMPC	GO:0000981; GO:0003677; GO:0005634; GO:0006351; GO:0008270	nucleus [GO:0005634]; DNA binding [GO:0003677]; DNA-binding transcription factor activity, RNA polymerase II-specific [GO:0000981]; zinc ion binding [GO:0008270]; transcription, DNA-templated [GO:0006351]	transcription, DNA-templated [GO:0006351]	nucleus [GO:0005634]	DNA binding [GO:0003677]; DNA-binding transcription factor activity, RNA polymerase II-specific [GO:0000981]; zinc ion binding [GO:0008270]	DAL81 PP7435_Chr1-0960
gene1012	ACIB2EUKG768755	ARP2/3 complex 20 kDa subunit (ARPC4)	995.843	626.839	1177.44	1265.55	689.031	692.194	0.591254	0.221938	2.66405	0.00772063	0.0131117	-0.231642	0.22368	-1.03559	0.300391	0.375732	BQ9382_C1-5065	SOP79658.1	protein_coding	F2QLK3	UniRef100_F2QLK3 Actin-related protein 2/3 complex subunit 4 n=2 Tax=Komagataella phaffii TaxID=460519 RepID=F2QLK3_KOMPC	F2QLK3_KOMPC	GO:0003779; GO:0005885; GO:0030041; GO:0030479; GO:0034314	actin cortical patch [GO:0030479]; Arp2/3 protein complex [GO:0005885]; actin binding [GO:0003779]; actin filament polymerization [GO:0030041]; Arp2/3 complex-mediated actin nucleation [GO:0034314]	actin filament polymerization [GO:0030041]; Arp2/3 complex-mediated actin nucleation [GO:0034314]	actin cortical patch [GO:0030479]; Arp2/3 protein complex [GO:0005885]	actin binding [GO:0003779]	ARC19 PP7435_Chr1-0961
gene1013	ACIB2EUKG768756	U1 snRNP protein involved in splicing	670.24	567.874	875.506	818.367	635.951	630.615	0.452387	0.18098	2.49965	0.0124316	0.0203235	0.0333925	0.182498	0.182974	0.854818	0.886514	BQ9382_C1-5070	SOP79659.1	protein_coding	F2QLK4	UniRef100_F2QLK4 U1 snRNP protein involved in splicing n=2 Tax=Komagataella phaffii TaxID=460519 RepID=F2QLK4_KOMPC	F2QLK4_KOMPC	GO:0045292	mRNA cis splicing, via spliceosome [GO:0045292]	mRNA cis splicing, via spliceosome [GO:0045292]	-	-	PRP40 PP7435_Chr1-0962
gene1014	ACIB2EUKG768757	Catalytic subunit of the Signal Peptidase Complex (SPC)	562.04	562.432	747.805	623.939	551.825	537.106	0.285619	0.186103	1.53473	0.124849	0.165834	-0.0461903	0.187587	-0.246234	0.805501	0.84834	BQ9382_C1-5075	SOP79660.1	protein_coding	C4QXP7	UniRef100_C4QXP7 Signal peptidase complex catalytic subunit SEC11 n=2 Tax=Komagataella phaffii TaxID=460519 RepID=SEC11_KOMPG	NA	GO:0005789; GO:0006465; GO:0008236; GO:0016021	endoplasmic reticulum membrane [GO:0005789]; integral component of membrane [GO:0016021]; serine-type peptidase activity [GO:0008236]; signal peptide processing [GO:0006465]	signal peptide processing [GO:0006465]	endoplasmic reticulum membrane [GO:0005789]; integral component of membrane [GO:0016021]	serine-type peptidase activity [GO:0008236]	NA
gene1015	ACIB2EUKG768758	Nitric oxide oxidoreductase, flavo hemoglobin involved in nitric oxide detoxification	22150	23756.4	11833.9	10167.7	11091.6	12981.8	-1.06117	0.162635	-6.52483	6.81e-11	3.13e-10	-0.931316	0.162634	-5.72646	1.03e-08	4.96e-08	BQ9382_C1-5080	SOP79661.1	protein_coding	F2QLK6	UniRef100_F2QLK6 Nitric oxide oxidoreductase n=2 Tax=Komagataella phaffii TaxID=460519 RepID=F2QLK6_KOMPC	F2QLK6_KOMPC	GO:0008941; GO:0019825; GO:0020037; GO:0051409; GO:0071949	FAD binding [GO:0071949]; heme binding [GO:0020037]; nitric oxide dioxygenase activity [GO:0008941]; oxygen binding [GO:0019825]; response to nitrosative stress [GO:0051409]	response to nitrosative stress [GO:0051409]	-	FAD binding [GO:0071949]; heme binding [GO:0020037]; nitric oxide dioxygenase activity [GO:0008941]; oxygen binding [GO:0019825]	YHB1 PP7435_Chr1-0964
gene1016	ACIB2EUKG768759	Triacylglycerol lipase	1149.13	2469.26	1776.98	1487.38	2924.37	3750.62	-0.149105	0.282482	-0.52784	0.59761	0.656403	0.882965	0.281963	3.13149	0.00173921	0.00387873	BQ9382_C1-5085	SOP79662.1	protein_coding	C4QXP9	UniRef100_C4QXP9 Uncharacterized protein n=2 Tax=Komagataella phaffii TaxID=460519 RepID=C4QXP9_KOMPG	NA	GO:0006629; GO:0016787	hydrolase activity [GO:0016787]; lipid metabolic process [GO:0006629]	lipid metabolic process [GO:0006629]	-	hydrolase activity [GO:0016787]	NA
gene1017	ACIB2EUKG768760	Membrane transporter	2407.45	3280.25	3244.46	2688.42	2756.12	3580.71	0.0604898	0.207692	0.291248	0.770862	0.809972	0.15554	0.207709	0.748836	0.453956	0.533257	BQ9382_C1-5090	SOP79663.1	protein_coding	F2QLK8	UniRef100_F2QLK8 Uncharacterized protein n=2 Tax=Komagataella phaffii TaxID=460519 RepID=F2QLK8_KOMPC	F2QLK8_KOMPC	GO:0055085	transmembrane transport [GO:0055085]	transmembrane transport [GO:0055085]	-	-	PP7435_Chr1-0966
gene1018	ACIB2EUKG768761	ATP-dependent RNA helicase, component of the mitochondrial degradosome along with the RNase Dss1p	290.538	335.645	207.784	186.475	224.336	248.597	-0.669615	0.227711	-2.94063	0.00327544	0.00594598	-0.406459	0.226672	-1.79316	0.0729471	0.110438	BQ9382_C1-5095	SOP79664.1	protein_coding	F2QLK9	UniRef100_F2QLK9 RNA helicase n=2 Tax=Komagataella phaffii TaxID=460519 RepID=F2QLK9_KOMPC	F2QLK9_KOMPC	GO:0004386	helicase activity [GO:0004386]	-	-	helicase activity [GO:0004386]	SUV3 PP7435_Chr1-0967
gene1019	ACIB2EUKG768762	Protein kinase-like (PK-like)	242.449	188.687	303.018	229.779	124.186	157.369	0.304383	0.264439	1.15105	0.24971	0.308078	-0.615824	0.272045	-2.26368	0.0235936	0.040191	BQ9382_C1-5100	SOP79665.1	protein_coding	C4QXQ2	UniRef100_C4QXQ2 DDK (Dbf4-dependent kinase) catalytic subunit n=2 Tax=Komagataella phaffii TaxID=460519 RepID=C4QXQ2_KOMPG	NA	GO:0004672; GO:0005524	ATP binding [GO:0005524]; protein kinase activity [GO:0004672]	-	-	ATP binding [GO:0005524]; protein kinase activity [GO:0004672]	NA
gene102	ACIB2EUKG767877	DNA binding component of the SBF complex(Swi4p-Swi6p), a transcriptional activator	5368.93	6361.83	1208.83	1179.83	1035.55	933.949	-2.29621	0.165256	-13.8949	6.8e-44	2.41e-42	-2.57409	0.166086	-15.4986	3.55e-54	2.71e-52	BQ9382_C1-0515	SOP78780.1	protein_coding	F2QLX8	UniRef100_F2QLX8 Transcriptional activator n=2 Tax=Komagataella phaffii TaxID=460519 RepID=F2QLX8_KOMPC	F2QLX8_KOMPC	GO:0000083; GO:0003677; GO:0033309	SBF transcription complex [GO:0033309]; DNA binding [GO:0003677]; regulation of transcription involved in G1/S transition of mitotic cell cycle [GO:0000083]	regulation of transcription involved in G1/S transition of mitotic cell cycle [GO:0000083]	SBF transcription complex [GO:0033309]	DNA binding [GO:0003677]	SWI4 PP7435_Chr1-0099
gene1020	ACIB2EUKG768763	Signal transducing adapter molecule 2	654.211	687.618	205.619	250.99	281.421	310.176	-1.55247	0.20661	-7.51401	5.73e-14	3.5e-13	-1.18242	0.204919	-5.77018	7.92e-09	3.91e-08	BQ9382_C1-5105	SOP79666.1	protein_coding	F2QLL1	UniRef100_F2QLL1 Bud site selection protein 14 n=2 Tax=Komagataella phaffii TaxID=460519 RepID=F2QLL1_KOMPC	F2QLL1_KOMPC	-	-	-	-	-	BUD14 PP7435_Chr1-0969
gene1021	ACIB2EUKG768764	Polyamine transporter that recognizes spermine, putrescine, and spermidine	10179.8	10268	4948.93	4842.15	7029.52	7819.4	-1.06244	0.146834	-7.23565	4.63e-13	2.61e-12	-0.461663	0.146634	-3.14841	0.00164161	0.00368227	BQ9382_C1-5110	SOP79667.1	protein_coding	F2QLL2	UniRef100_F2QLL2 Polyamine transporter 1 n=2 Tax=Komagataella phaffii TaxID=460519 RepID=F2QLL2_KOMPC	F2QLL2_KOMPC	GO:0055085	transmembrane transport [GO:0055085]	transmembrane transport [GO:0055085]	-	-	TPO1 PP7435_Chr1-0970
gene1022	ACIB2EUKG768765	High affinity sulfate transporter 2	8608.93	8313.1	1444.75	1255.83	2811.21	2784.74	-2.64818	0.154287	-17.164	4.94e-66	3.77e-64	-1.59642	0.153118	-10.4261	1.89e-25	3.34e-24	BQ9382_C1-5115	SOP79668.1	protein_coding	F2QLL3	UniRef100_F2QLL3 Putative sulfate permease n=1 Tax=Komagataella phaffii (strain ATCC 76273 / CBS 7435 / CECT 11047 / NRRL Y-11430 / Wegner 21-1) TaxID=981350 RepID=F2QLL3_KOMPC	F2QLL3_KOMPC	GO:0008271; GO:0016021	integral component of membrane [GO:0016021]; secondary active sulfate transmembrane transporter activity [GO:0008271]	-	integral component of membrane [GO:0016021]	secondary active sulfate transmembrane transporter activity [GO:0008271]	PP7435_Chr1-0971
gene1023	ACIB2EUKG768766	YVTN repeat-like/Quinoprotein amine dehydrogenase	2132.95	2259.7	875.506	967.724	1034.55	1008.07	-1.25232	0.161234	-7.76713	8.03e-15	5.29e-14	-1.10465	0.161179	-6.85355	7.2e-12	4.86e-11	BQ9382_C1-5120	SOP79669.1	protein_coding	F2QLL4	UniRef100_F2QLL4 Phosphatidylinositol 3,5-bisphosphate-binding protein n=2 Tax=Komagataella phaffii TaxID=460519 RepID=F2QLL4_KOMPC	F2QLL4_KOMPC	-	-	-	-	-	HSV2 PP7435_Chr1-0972
gene1024	ACIB2EUKG768767	Subunit of the anaphase-promoting complex/cyclosome (APC/C)	388.719	331.109	230.51	213.871	264.395	258.86	-0.696178	0.218251	-3.18981	0.00142367	0.0027432	-0.459273	0.217465	-2.11194	0.0346917	0.0567492	BQ9382_C1-5125	SOP79670.1	protein_coding	C4QXQ7	UniRef100_C4QXQ7 Subunit of the anaphase-promoting complex/cyclosome (APC/C) n=2 Tax=Komagataella phaffii TaxID=460519 RepID=C4QXQ7_KOMPG	NA	GO:0005680; GO:0005829; GO:0031145; GO:0031618; GO:0032297; GO:0045842; GO:0061630	anaphase-promoting complex [GO:0005680]; cytosol [GO:0005829]; nuclear pericentric heterochromatin [GO:0031618]; ubiquitin protein ligase activity [GO:0061630]; anaphase-promoting complex-dependent catabolic process [GO:0031145]; negative regulation of DNA-dependent DNA replication initiation [GO:0032297]; positive regulation of mitotic metaphase/anaphase transition [GO:0045842]	anaphase-promoting complex-dependent catabolic process [GO:0031145]; negative regulation of DNA-dependent DNA replication initiation [GO:0032297]; positive regulation of mitotic metaphase/anaphase transition [GO:0045842]	anaphase-promoting complex [GO:0005680]; cytosol [GO:0005829]; nuclear pericentric heterochromatin [GO:0031618]	ubiquitin protein ligase activity [GO:0061630]	NA
gene1025	ACIB2EUKG768768	Pantothenate synthase, also known as pantoate-beta-alanine ligase	11951.1	12718.2	2679.55	2394.12	2536.79	2602.28	-2.28192	0.150687	-15.1434	8.37e-52	3.72e-50	-2.2632	0.150788	-15.0091	6.4e-51	4.34e-49	BQ9382_C1-5130	SOP79671.1	protein_coding	F2QLL6	UniRef100_F2QLL6 Pantothenate synthase n=2 Tax=Komagataella phaffii TaxID=460519 RepID=F2QLL6_KOMPC	F2QLL6_KOMPC	GO:0004592; GO:0015940	pantoate-beta-alanine ligase activity [GO:0004592]; pantothenate biosynthetic process [GO:0015940]	pantothenate biosynthetic process [GO:0015940]	-	pantoate-beta-alanine ligase activity [GO:0004592]	PAN6 PP7435_Chr1-0974
gene1026	ACIB2EUKG768769	54S ribosomal protein L20	759.405	626.839	578.981	619.52	434.65	453.86	-0.208936	0.18957	-1.10216	0.270393	0.330365	-0.641438	0.191675	-3.34648	0.000818441	0.00196325	BQ9382_C1-5135	SOP79672.1	protein_coding	F2QLL7	UniRef100_F2QLL7 54S ribosomal protein L20, mitochondrial n=2 Tax=Komagataella phaffii TaxID=460519 RepID=F2QLL7_KOMPC	F2QLL7_KOMPC	GO:0005840	ribosome [GO:0005840]	-	ribosome [GO:0005840]	-	MRPL20 PP7435_Chr1-0975
gene1027	ACIB2EUKG768770	Conserved predicted protein	1340.48	590.553	318.169	334.064	238.357	263.421	-1.56505	0.304571	-5.13853	2.77e-07	8.77e-07	-1.94405	0.306711	-6.33837	2.32e-10	1.38e-09	BQ9382_C1-5140	SOP79673.1	protein_coding	C4QXR0	UniRef100_C4QXR0 Uncharacterized protein n=1 Tax=Komagataella phaffii (strain GS115 / ATCC 20864) TaxID=644223 RepID=C4QXR0_KOMPG	NA	-	-	-	-	-	NA
gene1028	ACIB2EUKG768771	YVTN repeat-like/Quinoprotein amine dehydrogenase	1930.57	1283.61	1489.12	1575.75	1687.52	1980.79	-0.0681012	0.210744	-0.323146	0.746585	0.788894	0.190862	0.210603	0.906264	0.364796	0.442915	BQ9382_C1-5145	SOP79674.1	protein_coding	F2QLL8	UniRef100_F2QLL8 Set3C histone deacetylase complex subunit n=2 Tax=Komagataella phaffii TaxID=460519 RepID=F2QLL8_KOMPC	F2QLL8_KOMPC	-	-	-	-	-	SIF2 PP7435_Chr1-0976
gene1029	ACIB2EUKG768772	Mitochondrial protein involved in protein import into the mitochondrial matrix	1247.31	2003.89	1966.37	2006.15	2777.15	2736.85	0.288676	0.214687	1.34463	0.178744	0.228688	0.7617	0.21443	3.55222	0.000382	0.00096451	BQ9382_C1-5150	SOP79675.1	protein_coding	F2QLL9	UniRef100_F2QLL9 Phosphatidate cytidylyltransferase, mitochondrial n=2 Tax=Komagataella phaffii TaxID=460519 RepID=F2QLL9_KOMPC	F2QLL9_KOMPC	GO:0004605; GO:0032049	phosphatidate cytidylyltransferase activity [GO:0004605]; cardiolipin biosynthetic process [GO:0032049]	cardiolipin biosynthetic process [GO:0032049]	-	phosphatidate cytidylyltransferase activity [GO:0004605]	TAM41 PP7435_Chr1-0977
gene103	ACIB2EUKG767878	Conserved predicted protein	204.378	194.13	169.907	162.613	146.219	108.333	-0.261461	0.261295	-1.00063	0.317003	0.380376	-0.643116	0.266194	-2.41597	0.0156934	0.0280107	BQ9382_C1-0520	SOP78781.1	protein_coding	C4QV85	UniRef100_C4QV85 Uncharacterized protein n=1 Tax=Komagataella phaffii (strain GS115 / ATCC 20864) TaxID=644223 RepID=C4QV85_KOMPG	NA	-	-	-	-	-	NA
gene1030	ACIB2EUKG768773	Component of the evolutionarily conserved kinetochore-associated Ndc80 complex	1582.93	1566.64	1175.28	1074.66	1183.77	1417.46	-0.485656	0.171237	-2.83616	0.00456595	0.00810961	-0.276435	0.171085	-1.61577	0.106143	0.153623	BQ9382_C1-5155	SOP79676.1	protein_coding	C4QXR3	UniRef100_C4QXR3 Component of the evolutionarily conserved kinetochore-associated Ndc80 complex n=2 Tax=Komagataella phaffii TaxID=460519 RepID=C4QXR3_KOMPG	NA	GO:0005623; GO:0031262; GO:0051315	cell [GO:0005623]; Ndc80 complex [GO:0031262]; attachment of mitotic spindle microtubules to kinetochore [GO:0051315]	attachment of mitotic spindle microtubules to kinetochore [GO:0051315]	cell [GO:0005623]; Ndc80 complex [GO:0031262]	-	NA
gene1031	ACIB2EUKG768774	DNA repair helicase RAD25	3951.31	3976.94	2547.52	2568.22	2848.26	2854.3	-0.632042	0.145278	-4.35056	1.36e-05	3.48e-05	-0.4754	0.145247	-3.27304	0.00106398	0.00249489	BQ9382_C1-5160	SOP79677.1	protein_coding	F2QLM1	UniRef100_F2QLM1 RNA polymerase transcription factor TFIIH holoenzyme component n=2 Tax=Komagataella phaffii TaxID=460519 RepID=F2QLM1_KOMPC	F2QLM1_KOMPC	GO:0003677; GO:0003678; GO:0005524; GO:0006289; GO:0006367	ATP binding [GO:0005524]; DNA binding [GO:0003677]; DNA helicase activity [GO:0003678]; nucleotide-excision repair [GO:0006289]; transcription initiation from RNA polymerase II promoter [GO:0006367]	nucleotide-excision repair [GO:0006289]; transcription initiation from RNA polymerase II promoter [GO:0006367]	-	ATP binding [GO:0005524]; DNA binding [GO:0003677]; DNA helicase activity [GO:0003678]	SSL2 PP7435_Chr1-0979
gene1032	ACIB2EUKG768775	Phosphatidylinositol 3-kinase Catalytic Subunit| Chain A| domain 1	2397.44	1934.04	2984.73	3329.15	1926.88	1968.25	0.544083	0.171113	3.17967	0.00147444	0.00283296	-0.152986	0.171837	-0.890297	0.373307	0.45153	BQ9382_C1-5165	SOP79678.1	protein_coding	F2QLM2	UniRef100_F2QLM2 Ubiquitin-like protein n=2 Tax=Komagataella phaffii TaxID=460519 RepID=F2QLM2_KOMPC	F2QLM2_KOMPC	-	-	-	-	-	SMT3 PP7435_Chr1-0980
gene1033	ACIB2EUKG768776	Midasin	638.181	984.255	1097.36	1033.12	903.351	762.896	0.392094	0.222274	1.76401	0.0777302	0.108339	0.0381115	0.223121	0.170811	0.864372	0.894883	BQ9382_C1-5170	SOP79679.1	protein_coding	F2QLM3	UniRef100_F2QLM3 Preribosome assembly or transport protein n=2 Tax=Komagataella phaffii TaxID=460519 RepID=F2QLM3_KOMPC	F2QLM3_KOMPC	GO:0005730	nucleolus [GO:0005730]	-	nucleolus [GO:0005730]	-	SRP40 PP7435_Chr1-0981
gene1034	ACIB2EUKG768777	alpha/beta-Hydrolases	246.456	304.802	257.565	299.597	347.52	449.299	0.0158352	0.235824	0.0671485	0.946463	0.956512	0.529303	0.233983	2.26214	0.0236886	0.0403308	BQ9382_C1-5175	SOP79680.1	protein_coding	F2QLM4	UniRef100_F2QLM4 Peroxisomal matrix localized lipase n=2 Tax=Komagataella phaffii TaxID=460519 RepID=F2QLM4_KOMPC	F2QLM4_KOMPC	-	-	-	-	-	LPX1 PP7435_Chr1-0982
gene1035	ACIB2EUKG768778	monothiol glutaredoxin, Grx4 family	2196.06	1709.97	2674.13	2677.81	1861.78	2365.09	0.45461	0.189939	2.39345	0.0166906	0.0266833	0.113813	0.190321	0.598004	0.549837	0.624538	BQ9382_C1-5180	SOP79681.1	protein_coding	F2QLM5	UniRef100_F2QLM5 Monothiol glutaredoxin-5 n=2 Tax=Komagataella phaffii TaxID=460519 RepID=F2QLM5_KOMPC	F2QLM5_KOMPC	GO:0005623; GO:0009055; GO:0015035; GO:0045454	cell [GO:0005623]; electron transfer activity [GO:0009055]; protein disulfide oxidoreductase activity [GO:0015035]; cell redox homeostasis [GO:0045454]	cell redox homeostasis [GO:0045454]	cell [GO:0005623]	electron transfer activity [GO:0009055]; protein disulfide oxidoreductase activity [GO:0015035]	GRX5 PP7435_Chr1-0983
gene1036	ACIB2EUKG768779	P-loop containing nucleosidetriphosphatehydrolases	550.018	651.332	580.063	520.538	604.905	607.808	-0.127741	0.189001	-0.675877	0.499119	0.564565	0.0129972	0.188946	0.0687879	0.945158	0.957332	BQ9382_C1-5185	SOP79682.1	protein_coding	A0A1G4KPE6	UniRef100_A0A1G4KPE6 RNA helicase involved in splicing n=2 Tax=Komagataella phaffii TaxID=460519 RepID=A0A1G4KPE6_KOMPC	A0A1G4KPE6_KOMPC	GO:0003676; GO:0004386; GO:0005524	ATP binding [GO:0005524]; helicase activity [GO:0004386]; nucleic acid binding [GO:0003676]	-	-	ATP binding [GO:0005524]; helicase activity [GO:0004386]; nucleic acid binding [GO:0003676]	PRP16 PP7435_Chr1-2764
gene1037	ACIB2EUKG768780	NAD(P)-binding Rossmann-fold domains	1989.68	2172.62	7627.4	6262.37	4851.26	5052.9	1.7383	0.164632	10.5587	4.63e-26	6.86e-25	1.25051	0.164868	7.58493	3.33e-14	2.76e-13	BQ9382_C1-5190	SOP79683.1	protein_coding	A0A1G4KPE3	UniRef100_A0A1G4KPE3 Uncharacterized protein n=1 Tax=Komagataella phaffii (strain ATCC 76273 / CBS 7435 / CECT 11047 / NRRL Y-11430 / Wegner 21-1) TaxID=981350 RepID=A0A1G4KPE3_KOMPC	A0A1G4KPE3_KOMPC	-	-	-	-	-	PP7435_Chr1-2775
gene1038	ACIB2EUKG768781	Transferase(Phosphotransferase) domain 1	570.055	333.83	352.8	389.741	216.324	176.755	-0.281945	0.266579	-1.05764	0.29022	0.352211	-1.19878	0.271982	-4.40756	1.05e-05	3.4e-05	BQ9382_C1-5195	SOP79684.1	protein_coding	F2QLM7	UniRef100_F2QLM7 Aurora kinase subunit of the conserved chromosomal passenger complex n=1 Tax=Komagataella phaffii (strain ATCC 76273 / CBS 7435 / CECT 11047 / NRRL Y-11430 / Wegner 21-1) TaxID=981350 RepID=F2QLM7_KOMPC	F2QLM7_KOMPC	GO:0004674; GO:0005524	ATP binding [GO:0005524]; protein serine/threonine kinase activity [GO:0004674]	-	-	ATP binding [GO:0005524]; protein serine/threonine kinase activity [GO:0004674]	IPL1 PP7435_Chr1-0986
gene1039	ACIB2EUKG768782	P-loop containing nucleosidetriphosphatehydrolases	427.792	364.673	331.155	342.901	310.464	307.895	-0.232423	0.204754	-1.13514	0.256319	0.315585	-0.357146	0.206146	-1.73249	0.0831862	0.124112	BQ9382_C1-5200	SOP79685.1	protein_coding	F2QLM8	UniRef100_F2QLM8 RNA helicase n=2 Tax=Komagataella phaffii TaxID=460519 RepID=F2QLM8_KOMPC	F2QLM8_KOMPC	GO:0003676; GO:0004386; GO:0005524	ATP binding [GO:0005524]; helicase activity [GO:0004386]; nucleic acid binding [GO:0003676]	-	-	ATP binding [GO:0005524]; helicase activity [GO:0004386]; nucleic acid binding [GO:0003676]	MRH4 PP7435_Chr1-0987
gene104	ACIB2EUKG767879	Transcription factor that activates transcription of genes	768.422	977.905	2184.98	2456.87	1492.23	1189.39	1.41007	0.194408	7.25315	4.07e-13	2.31e-12	0.618737	0.195409	3.16637	0.00154355	0.00347955	BQ9382_C1-0525	SOP78782.1	protein_coding	F2QLY0	UniRef100_F2QLY0 Transcriptional factor n=2 Tax=Komagataella phaffii TaxID=460519 RepID=F2QLY0_KOMPC	F2QLY0_KOMPC	GO:0003676	nucleic acid binding [GO:0003676]	-	-	nucleic acid binding [GO:0003676]	SWI5 PP7435_Chr1-0101
gene1040	ACIB2EUKG768783	Signal recognition particle subunit SRP72	547.012	606.882	1760.75	1657.95	1107.66	978.423	1.56633	0.171817	9.11628	7.77e-20	7.51e-19	0.854288	0.173178	4.933	8.1e-07	3.07e-06	BQ9382_C1-5205	SOP79686.1	protein_coding	C4QXS3	UniRef100_C4QXS3 Signal recognition particle subunit SRP72 n=2 Tax=Komagataella phaffii TaxID=460519 RepID=C4QXS3_KOMPG	NA	GO:0005786; GO:0006614; GO:0008312	signal recognition particle, endoplasmic reticulum targeting [GO:0005786]; 7S RNA binding [GO:0008312]; SRP-dependent cotranslational protein targeting to membrane [GO:0006614]	SRP-dependent cotranslational protein targeting to membrane [GO:0006614]	signal recognition particle, endoplasmic reticulum targeting [GO:0005786]	7S RNA binding [GO:0008312]	NA
gene1041	ACIB2EUKG768784	60S ribosome subunit biogenesis protein NIP7	402.745	343.809	333.32	387.09	213.319	180.176	-0.0495361	0.219968	-0.225197	0.821826	0.853441	-0.921634	0.226285	-4.07289	4.64e-05	0.000136113	BQ9382_C1-5210	SOP79687.1	protein_coding	F2QLN0	UniRef100_F2QLN0 60S ribosome subunit biogenesis protein NIP7 n=3 Tax=Komagataella TaxID=460517 RepID=F2QLN0_KOMPC	F2QLN0_KOMPC	GO:0003723; GO:0005634; GO:0042255	nucleus [GO:0005634]; RNA binding [GO:0003723]; ribosome assembly [GO:0042255]	ribosome assembly [GO:0042255]	nucleus [GO:0005634]	RNA binding [GO:0003723]	NIP7 PP7435_Chr1-0989
gene1042	ACIB2EUKG768785	tRNA:pseudouridine synthase,introduces pseudouridines at positions 26-28, 34-36, 65,and 67 oftRNA	745.379	1033.24	471.842	575.332	603.903	582.72	-0.763626	0.213729	-3.57286	0.000353099	0.000745491	-0.584337	0.213559	-2.73619	0.00621555	0.0121534	BQ9382_C1-5215	SOP79688.1	protein_coding	F2QLN1	UniRef100_F2QLN1 tRNA pseudouridine synthase 1 n=1 Tax=Komagataella phaffii (strain ATCC 76273 / CBS 7435 / CECT 11047 / NRRL Y-11430 / Wegner 21-1) TaxID=981350 RepID=F2QLN1_KOMPC	F2QLN1_KOMPC	GO:0003723; GO:0009982; GO:0031119	pseudouridine synthase activity [GO:0009982]; RNA binding [GO:0003723]; tRNA pseudouridine synthesis [GO:0031119]	tRNA pseudouridine synthesis [GO:0031119]	-	pseudouridine synthase activity [GO:0009982]; RNA binding [GO:0003723]	PUS1 PP7435_Chr1-0990
gene1043	-	-	115.213	116.115	50.8637	13.2565	68.1019	45.6141	-1.87206	0.491966	-3.80526	0.000141653	0.000318925	-1.02152	0.478835	-2.13334	0.0328968	0.0541387	BQ9382_C1-5220;part=1/2	-	misc_RNA	-	-	NA	-	-	-	-	-	NA
gene1044	ACIB2EUKG768786	Genomic scaffold, Kuraishia_capsulata_scaffold_4	11362	17097.9	6082	7178.83	21607.3	25018.2	-1.10172	0.20743	-5.3113	1.09e-07	3.58e-07	0.712125	0.207173	3.43734	0.000587448	0.00144296	BQ9382_C1-5225	SOP79689.1	protein_coding	F2QLN2	UniRef100_F2QLN2 Uncharacterized protein n=2 Tax=Komagataella phaffii TaxID=460519 RepID=F2QLN2_KOMPC	F2QLN2_KOMPC	GO:0008168	methyltransferase activity [GO:0008168]	-	-	methyltransferase activity [GO:0008168]	PP7435_Chr1-0991
gene1045	ACIB2EUKG768787	Amino-acid acetyltransferase	6393.83	6444.38	1718.55	2978.29	4305.44	4928.6	-1.45004	0.228744	-6.33912	2.31e-10	1.01e-09	-0.475469	0.22832	-2.08247	0.0372997	0.060458	BQ9382_C1-5230	SOP79690.1	protein_coding	Q595W7	UniRef100_Q595W7 Amino-acid acetyltransferase, mitochondrial n=3 Tax=Komagataella TaxID=460517 RepID=NAGS_PICPA	NA	GO:0004042; GO:0005739; GO:0006526; GO:0103045	mitochondrion [GO:0005739]; acetyl-CoA:L-glutamate N-acetyltransferase activity [GO:0004042]; methione N-acyltransferase activity [GO:0103045]; arginine biosynthetic process [GO:0006526]	arginine biosynthetic process [GO:0006526]	mitochondrion [GO:0005739]	acetyl-CoA:L-glutamate N-acetyltransferase activity [GO:0004042]; methione N-acyltransferase activity [GO:0103045]	NA
gene1046	ACIB2EUKG768788	DNA replication complex GINS protein PSF2	97.1798	102.508	146.098	174.102	95.1423	82.1054	0.68283	0.288467	2.3671	0.0179281	0.0284772	-0.170538	0.298978	-0.570403	0.568405	0.640799	BQ9382_C1-5235	SOP79691.1	protein_coding	F2QLN4	UniRef100_F2QLN4 DNA replication complex GINS protein PSF2 n=2 Tax=Komagataella phaffii TaxID=460519 RepID=F2QLN4_KOMPC	F2QLN4_KOMPC	GO:0005634; GO:0006260	nucleus [GO:0005634]; DNA replication [GO:0006260]	DNA replication [GO:0006260]	nucleus [GO:0005634]	-	PSF2 PP7435_Chr1-0993
gene1047	ACIB2EUKG768789	S-adenosylmethionine-dependent methyltransferase of the seven beta-strand family	2340.33	2180.78	1126.58	1274.39	860.287	689.913	-0.912518	0.178517	-5.11165	3.19e-07	1.01e-06	-1.54327	0.180149	-8.56665	1.07e-17	1.15e-16	BQ9382_C1-5240	SOP79692.1	protein_coding	F2QLN5	UniRef100_F2QLN5 S-adenosylmethionine-dependent methyltransferase n=2 Tax=Komagataella phaffii TaxID=460519 RepID=F2QLN5_KOMPC	F2QLN5_KOMPC	GO:0008168; GO:0032259	methyltransferase activity [GO:0008168]; methylation [GO:0032259]	methylation [GO:0032259]	-	methyltransferase activity [GO:0008168]	EFM2 PP7435_Chr1-0994
gene1048	-	-	508.942	502.56	455.609	585.937	480.719	400.264	0.0439072	0.208871	0.210213	0.833502	0.862759	-0.198307	0.210223	-0.943316	0.345519	0.423298	BQ9382_C1-5245	-	misc_RNA	-	-	NA	-	-	-	-	-	NA
gene1049	ACIB2EUKG768790	One of two S. cerevisiae homologs (Sds23p and Sds24p) of the Schizo saccharomyces pombe Sds23 protein	2349.35	2503.73	3334.28	3262.86	4095.13	4301.41	0.442814	0.14859	2.98011	0.00288146	0.00528918	0.790756	0.14844	5.32711	9.98e-08	4.28e-07	BQ9382_C1-5250	SOP79693.1	protein_coding	F2QLN7	UniRef100_F2QLN7 APC/cyclosome regulation protein n=2 Tax=Komagataella phaffii TaxID=460519 RepID=F2QLN7_KOMPC	F2QLN7_KOMPC	GO:0005737; GO:0030071; GO:0042149	cytoplasm [GO:0005737]; cellular response to glucose starvation [GO:0042149]; regulation of mitotic metaphase/anaphase transition [GO:0030071]	cellular response to glucose starvation [GO:0042149]; regulation of mitotic metaphase/anaphase transition [GO:0030071]	cytoplasm [GO:0005737]	-	SDS23 PP7435_Chr1-0996
gene105	ACIB2EUKG767880	STT4 phosphatidylinositol-4-kinase that functions in the Pkc1p protein kinase pathway	1352.5	2292.36	1585.43	1715.39	1757.63	1431.14	-0.143274	0.235502	-0.608377	0.542938	0.605048	-0.192987	0.23567	-0.818886	0.412852	0.492229	BQ9382_C1-0530	SOP78783.1	protein_coding	F2QLY1	UniRef100_F2QLY1 Phosphatidylinositol 4-kinase n=2 Tax=Komagataella phaffii TaxID=460519 RepID=F2QLY1_KOMPC	F2QLY1_KOMPC	GO:0016301; GO:0046854; GO:0048015	kinase activity [GO:0016301]; phosphatidylinositol phosphorylation [GO:0046854]; phosphatidylinositol-mediated signaling [GO:0048015]	phosphatidylinositol-mediated signaling [GO:0048015]; phosphatidylinositol phosphorylation [GO:0046854]	-	kinase activity [GO:0016301]	STT4 PP7435_Chr1-0102
gene1050	ACIB2EUKG768791	Protein involved in transcription initiation at TATA-containing promoters	17452.3	20092.4	15104.4	18605	20924.3	23190.2	-0.155413	0.169878	-0.91485	0.360271	0.426446	0.232609	0.169848	1.36951	0.17084	0.232558	BQ9382_C1-5255	SOP79694.1	protein_coding	F2QLN8	UniRef100_F2QLN8 Protein involved in transcription initiation at TATA-containing promoters n=2 Tax=Komagataella phaffii TaxID=460519 RepID=F2QLN8_KOMPC	F2QLN8_KOMPC	-	-	-	-	-	BDF1 PP7435_Chr1-1000
gene1051	ACIB2EUKG768792	Bifunctional dehydrogenase and ferrochelatase, involved in the biosynthesis of siroheme	1315.43	1255.49	1482.62	1662.36	1206.81	1415.18	0.291228	0.170614	1.70694	0.0878329	0.120929	0.0280281	0.171199	0.163716	0.869955	0.89929	BQ9382_C1-5260	SOP79695.1	protein_coding	F2QLN9	UniRef100_F2QLN9 Bifunctional dehydrogenase and ferrochelatase n=2 Tax=Komagataella phaffii TaxID=460519 RepID=F2QLN9_KOMPC	F2QLN9_KOMPC	GO:0004325; GO:0019354; GO:0043115	ferrochelatase activity [GO:0004325]; precorrin-2 dehydrogenase activity [GO:0043115]; siroheme biosynthetic process [GO:0019354]	siroheme biosynthetic process [GO:0019354]	-	ferrochelatase activity [GO:0004325]; precorrin-2 dehydrogenase activity [GO:0043115]	MET8 PP7435_Chr1-1001
gene1052	ACIB2EUKG768793	RNA-binding domain, RBD	1235.29	1794.34	678.544	718.502	1160.74	1313.69	-1.11689	0.207752	-5.37607	7.61e-08	2.54e-07	-0.292698	0.206394	-1.41815	0.156147	0.214766	BQ9382_C1-5265	SOP79696.1	protein_coding	F2QLP0	UniRef100_F2QLP0 Growth rate negative regulator n=2 Tax=Komagataella phaffii TaxID=460519 RepID=F2QLP0_KOMPC	F2QLP0_KOMPC	GO:0003723	RNA binding [GO:0003723]	-	-	RNA binding [GO:0003723]	NGR1 PP7435_Chr1-1002
gene1053	ACIB2EUKG768794	Conserved predicted protein	375.695	387.352	438.294	363.228	382.572	455.001	0.0692448	0.209212	0.330978	0.740661	0.784161	0.133332	0.209473	0.636511	0.524443	0.60047	BQ9382_C1-5270	SOP79697.1	protein_coding	C4QXT5	UniRef100_C4QXT5 Uncharacterized protein n=1 Tax=Komagataella phaffii (strain GS115 / ATCC 20864) TaxID=644223 RepID=C4QXT5_KOMPG	NA	-	-	-	-	-	NA
gene1054	ACIB2EUKG768795	ER-derived vesicles protein ERV14	591.094	796.476	635.256	887.301	693.037	585.001	0.134595	0.229117	0.587448	0.556903	0.618199	-0.118688	0.229991	-0.516055	0.605816	0.676648	BQ9382_C1-5275	SOP79698.1	protein_coding	F2QLP2	UniRef100_F2QLP2 COPII-coated vesicle protein n=1 Tax=Komagataella phaffii (strain ATCC 76273 / CBS 7435 / CECT 11047 / NRRL Y-11430 / Wegner 21-1) TaxID=981350 RepID=F2QLP2_KOMPC	F2QLP2_KOMPC	GO:0016192	vesicle-mediated transport [GO:0016192]	vesicle-mediated transport [GO:0016192]	-	-	ERV14 PP7435_Chr1-1004
gene1055	-	-	149.276	304.802	162.331	191.777	247.37	198.421	-0.359512	0.32177	-1.1173	0.263868	0.323485	-0.0276737	0.320569	-0.0863269	0.931207	0.947445	BQ9382_C1-5280;part=1/2	-	misc_RNA	-	-	NA	-	-	-	-	-	NA
gene1056	ACIB2EUKG768796	GST C-terminal domain-like	341.632	440.874	188.304	182.056	161.241	195	-1.08047	0.239961	-4.50267	6.71e-06	1.81e-05	-1.13788	0.241506	-4.7116	2.46e-06	8.79e-06	BQ9382_C1-5285	SOP79699.1	protein_coding	F2QLP3	UniRef100_F2QLP3 Uncharacterized protein n=2 Tax=Komagataella phaffii TaxID=460519 RepID=F2QLP3_KOMPC	F2QLP3_KOMPC	-	-	-	-	-	PP7435_Chr1-1005
gene1057	ACIB2EUKG768797	2-enoyl-CoA Hydratase| Chain A| domain 1	204.378	162.379	278.127	191.777	182.273	163.07	0.355511	0.27141	1.30987	0.190241	0.241801	-0.0847331	0.275229	-0.307864	0.758186	0.808484	BQ9382_C1-5290	SOP79700.1	protein_coding	F2QLP4	UniRef100_F2QLP4 3,2-trans-enoyl-CoA isomerase, involved in beta-oxidation of unsaturated fatty acids n=2 Tax=Komagataella phaffii TaxID=460519 RepID=F2QLP4_KOMPC	F2QLP4_KOMPC	GO:0016853	isomerase activity [GO:0016853]	-	-	isomerase activity [GO:0016853]	ECI1 PP7435_Chr1-1006
gene1058	ACIB2EUKG768798	Coiled-coil domain-containing protein90A, mitochondrial	295.547	270.33	230.51	169.683	168.252	202.983	-0.502948	0.250712	-2.00608	0.0448475	0.0660719	-0.60938	0.25248	-2.41358	0.0157966	0.0281578	BQ9382_C1-5295	SOP79701.1	protein_coding	A0A1G4KPF2	UniRef100_A0A1G4KPF2 Uncharacterized protein n=2 Tax=Komagataella phaffii TaxID=460519 RepID=A0A1G4KPF2_KOMPC	A0A1G4KPF2_KOMPC	GO:0016021	integral component of membrane [GO:0016021]	-	integral component of membrane [GO:0016021]	-	PP7435_Chr1-1007
gene1059	ACIB2EUKG768799	Small nuclear ribonucleo protein Sm D2	385.714	224.973	246.743	184.707	183.274	195	-0.502081	0.289019	-1.73719	0.0823538	0.114197	-0.689893	0.290996	-2.3708	0.0177497	0.0311985	BQ9382_C1-5300	SOP79702.1	protein_coding	F2QLP6	UniRef100_F2QLP6 Core Sm protein Sm D2, spliceosomal U1, U2, U4, and U5 snRNPs component n=1 Tax=Komagataella phaffii (strain ATCC 76273 / CBS 7435 / CECT 11047 / NRRL Y-11430 / Wegner 21-1) TaxID=981350 RepID=F2QLP6_KOMPC	F2QLP6_KOMPC	GO:0006397; GO:0008380; GO:0030532	small nuclear ribonucleoprotein complex [GO:0030532]; mRNA processing [GO:0006397]; RNA splicing [GO:0008380]	mRNA processing [GO:0006397]; RNA splicing [GO:0008380]	small nuclear ribonucleoprotein complex [GO:0030532]	-	SMD2 PP7435_Chr1-1008
gene106	ACIB2EUKG767881	Eukaryotic translation initiation factor 6	4523.37	4837.82	5163.21	5397.16	5853.76	4787.2	0.173906	0.16302	1.06677	0.286074	0.347567	0.184974	0.163068	1.13433	0.256655	0.328368	BQ9382_C1-0535	SOP78784.1	protein_coding	F2QLY2	UniRef100_F2QLY2 Eukaryotic translation initiation factor 6 n=2 Tax=Komagataella phaffii TaxID=460519 RepID=F2QLY2_KOMPC	F2QLY2_KOMPC	GO:0000054; GO:0003743; GO:0005730; GO:0005737; GO:0042256; GO:0042273; GO:0043022; GO:0043023	cytoplasm [GO:0005737]; nucleolus [GO:0005730]; ribosomal large subunit binding [GO:0043023]; ribosome binding [GO:0043022]; translation initiation factor activity [GO:0003743]; mature ribosome assembly [GO:0042256]; ribosomal large subunit biogenesis [GO:0042273]; ribosomal subunit export from nucleus [GO:0000054]	mature ribosome assembly [GO:0042256]; ribosomal large subunit biogenesis [GO:0042273]; ribosomal subunit export from nucleus [GO:0000054]	cytoplasm [GO:0005737]; nucleolus [GO:0005730]	ribosomal large subunit binding [GO:0043023]; ribosome binding [GO:0043022]; translation initiation factor activity [GO:0003743]	TIF6 PP7435_Chr1-0103
gene1060	ACIB2EUKG768800	Conserved predicted protein	167.31	96.1576	269.47	310.202	294.44	236.053	1.1419	0.28751	3.9717	7.14e-05	0.000167187	1.01417	0.288677	3.51315	0.000442834	0.00110729	BQ9382_C1-5305	SOP79703.1	protein_coding	F2QLP7	UniRef100_F2QLP7 Uncharacterized protein n=2 Tax=Komagataella phaffii TaxID=460519 RepID=F2QLP7_KOMPC	F2QLP7_KOMPC	-	-	-	-	-	PP7435_Chr1-1009
gene1061	ACIB2EUKG768801	P-loop containing nucleosidetriphosphatehydrolases	550.018	620.489	188.304	183.823	141.211	143.684	-1.65401	0.212529	-7.78251	7.11e-15	4.73e-14	-2.03922	0.217939	-9.35683	8.22e-21	1.09e-19	BQ9382_C1-5310	SOP79704.1	protein_coding	F2QLP8	UniRef100_F2QLP8 Translation factor GUF1, mitochondrial n=2 Tax=Komagataella phaffii TaxID=460519 RepID=F2QLP8_KOMPC	F2QLP8_KOMPC	GO:0003924; GO:0005525; GO:0005743; GO:0005759; GO:0006412; GO:0043022; GO:0045727	mitochondrial inner membrane [GO:0005743]; mitochondrial matrix [GO:0005759]; GTP binding [GO:0005525]; GTPase activity [GO:0003924]; ribosome binding [GO:0043022]; positive regulation of translation [GO:0045727]; translation [GO:0006412]	positive regulation of translation [GO:0045727]; translation [GO:0006412]	mitochondrial inner membrane [GO:0005743]; mitochondrial matrix [GO:0005759]	GTPase activity [GO:0003924]; GTP binding [GO:0005525]; ribosome binding [GO:0043022]	GUF1 PP7435_Chr1-1010
gene1062	-	-	70.1298	68.0361	24.8908	34.4669	37.0554	5.70176	-1.21446	0.592758	-2.04883	0.0404792	0.0602248	-1.67475	0.607056	-2.75881	0.00580116	0.0114233	BQ9382_C1-5315;part=1/2	-	misc_RNA	-	-	NA	-	-	-	-	-	NA
gene1063	ACIB2EUKG768802	Coiled-coil-helix-coiled-coil-helix domain-containing protein YLR218C	42.0779	49.8931	9.73987	18.5591	20.03	2.28071	-1.68942	0.713939	-2.36634	0.017965	0.0285191	-2.02035	0.732342	-2.75876	0.00580217	0.0114233	BQ9382_C1-5320	SOP79705.1	protein_coding	F2QLP9	UniRef100_F2QLP9 Cytochrome c oxidase organization component n=1 Tax=Komagataella phaffii (strain ATCC 76273 / CBS 7435 / CECT 11047 / NRRL Y-11430 / Wegner 21-1) TaxID=981350 RepID=F2QLP9_KOMPC	F2QLP9_KOMPC	GO:0005758; GO:0033617	mitochondrial intermembrane space [GO:0005758]; mitochondrial respiratory chain complex IV assembly [GO:0033617]	mitochondrial respiratory chain complex IV assembly [GO:0033617]	mitochondrial intermembrane space [GO:0005758]	-	COA4 PP7435_Chr1-1011
gene1064	-	-	19.0352	27.2144	3.24662	9.72143	4.00599	2.28071	-1.81055	0.871713	-2.077	0.0378015	0.05652	-2.86656	0.977609	-2.93221	0.00336557	0.00701828	BQ9382_C1-5325;part=1/2	-	misc_RNA	-	-	NA	-	-	-	-	-	NA
gene1065	ACIB2EUKG768803	Essential phosphoprotein component (P150) of the COPII coat of secretory pathway vesicles	1724.19	3140.55	3746.6	4417.95	4901.33	4551.15	0.746824	0.241394	3.0938	0.00197612	0.00372048	0.958069	0.241363	3.9694	7.21e-05	0.000204797	BQ9382_C1-5330	SOP79706.1	protein_coding	F2QLQ0	UniRef100_F2QLQ0 COPII vesicle coat component n=2 Tax=Komagataella phaffii TaxID=460519 RepID=F2QLQ0_KOMPC	F2QLQ0_KOMPC	GO:0005737; GO:0006888	cytoplasm [GO:0005737]; endoplasmic reticulum to Golgi vesicle-mediated transport [GO:0006888]	endoplasmic reticulum to Golgi vesicle-mediated transport [GO:0006888]	cytoplasm [GO:0005737]	-	SEC31 PP7435_Chr1-1012
gene1066	ACIB2EUKG768804	Xenotropic and polytropic retrovirus receptor1	1484.75	2339.53	2875.42	2411.8	4127.17	3881.76	0.466756	0.216346	2.15745	0.0309706	0.0470323	1.0661	0.216095	4.93349	8.08e-07	3.06e-06	BQ9382_C1-5335	SOP79707.1	protein_coding	F2QLQ1	UniRef100_F2QLQ1 Uncharacterized protein n=2 Tax=Komagataella phaffii TaxID=460519 RepID=F2QLQ1_KOMPC	F2QLQ1_KOMPC	GO:0016021	integral component of membrane [GO:0016021]	-	integral component of membrane [GO:0016021]	-	PP7435_Chr1-1013
gene1067	ACIB2EUKG768805	phospholipid-translocating P-type ATPase, flippase	827.531	923.476	1326.79	1162.15	1882.82	2028.69	0.506491	0.170457	2.97138	0.00296466	0.00542356	1.15909	0.169716	6.82962	8.51e-12	5.68e-11	BQ9382_C1-5340	SOP79708.1	protein_coding	F2QLQ2	UniRef100_F2QLQ2 Phospholipid-transporting ATPase n=2 Tax=Komagataella phaffii TaxID=460519 RepID=F2QLQ2_KOMPC	F2QLQ2_KOMPC	GO:0000287; GO:0005524; GO:0015914; GO:0016021; GO:0140326	integral component of membrane [GO:0016021]; ATP binding [GO:0005524]; ATPase-coupled intramembrane lipid transporter activity [GO:0140326]; magnesium ion binding [GO:0000287]; phospholipid transport [GO:0015914]	phospholipid transport [GO:0015914]	integral component of membrane [GO:0016021]	ATPase-coupled intramembrane lipid transporter activity [GO:0140326]; ATP binding [GO:0005524]; magnesium ion binding [GO:0000287]	NEO1 PP7435_Chr1-1014
gene1068	ACIB2EUKG768806	ATP phosphoribosyl transferase (Hexamericenzyme) catalyzes the first step in histidine biosynthesis	5079.4	4788.83	1419.86	1516.54	1213.82	1063.95	-1.74845	0.158628	-11.0223	2.98e-28	4.92e-27	-2.11468	0.159513	-13.2571	4.11e-40	1.54e-38	BQ9382_C1-5345	SOP79709.1	protein_coding	F2QLQ3	UniRef100_F2QLQ3 ATP phosphoribosyltransferase n=3 Tax=Komagataella TaxID=460517 RepID=F2QLQ3_KOMPC	F2QLQ3_KOMPC	GO:0000105; GO:0000287; GO:0003879; GO:0005737	cytoplasm [GO:0005737]; ATP phosphoribosyltransferase activity [GO:0003879]; magnesium ion binding [GO:0000287]; histidine biosynthetic process [GO:0000105]	histidine biosynthetic process [GO:0000105]	cytoplasm [GO:0005737]	ATP phosphoribosyltransferase activity [GO:0003879]; magnesium ion binding [GO:0000287]	HIS1 PP7435_Chr1-1015
gene1069	ACIB2EUKG768807	40S ribosomal protein S28	2413.47	2438.41	3431.68	3986.67	2183.27	1987.63	0.612778	0.160271	3.82339	0.000131631	0.00029772	-0.218016	0.161076	-1.3535	0.175895	0.238126	BQ9382_C1-5350	SOP79710.1	protein_coding	C4QXU7	UniRef100_C4QXU7 Protein component of the small (40S) ribosomal subunit n=4 Tax=Saccharomycetales TaxID=4892 RepID=C4QXU7_KOMPG	NA	GO:0003735; GO:0005840; GO:0006412	ribosome [GO:0005840]; structural constituent of ribosome [GO:0003735]; translation [GO:0006412]	translation [GO:0006412]	ribosome [GO:0005840]	structural constituent of ribosome [GO:0003735]	NA
gene107	ACIB2EUKG767882	P-loop containing nucleosidetriphosphate hydrolases	1.89725e+06	1.85709e+06	1.04406e+06	1.04008e+06	1.38325e+06	1.4615e+06	-0.849109	0.139014	-6.10808	1.01e-09	4.12e-09	-0.400259	0.139013	-2.87929	0.00398575	0.00815486	BQ9382_C1-0540	SOP78785.1	protein_coding	F2QLY3	UniRef100_F2QLY3 Heat shock protein n=2 Tax=Komagataella phaffii TaxID=460519 RepID=F2QLY3_KOMPC	F2QLY3_KOMPC	GO:0005524; GO:0019538	ATP binding [GO:0005524]; protein metabolic process [GO:0019538]	protein metabolic process [GO:0019538]	-	ATP binding [GO:0005524]	HSP104 PP7435_Chr1-0104
gene1070	ACIB2EUKG768808	Pho85p cyclin of the Pho80p subfamily, forms a functional kinase complex with Pho85p	951.761	1043.22	1065.97	998.656	1256.88	1173.42	0.0489343	0.166676	0.29359	0.769071	0.808404	0.284739	0.166455	1.71061	0.0871527	0.129276	BQ9382_C1-5355	SOP79711.1	protein_coding	F2QLQ5	UniRef100_F2QLQ5 PHO85 interacting cyclin n=2 Tax=Komagataella phaffii TaxID=460519 RepID=F2QLQ5_KOMPC	F2QLQ5_KOMPC	GO:0000079; GO:0019901	protein kinase binding [GO:0019901]; regulation of cyclin-dependent protein serine/threonine kinase activity [GO:0000079]	regulation of cyclin-dependent protein serine/threonine kinase activity [GO:0000079]	-	protein kinase binding [GO:0019901]	PCL7 PP7435_Chr1-1017
gene1071	ACIB2EUKG768809	Genomics caffold, Kuraishia_capsulata_scaffold_1	518.96	380.095	435.047	414.486	257.385	172.193	-0.0812136	0.247464	-0.328184	0.742773	0.785784	-1.06182	0.252995	-4.19701	2.7e-05	8.25e-05	BQ9382_C1-5360	SOP79712.1	protein_coding	A0A1G4KPF4	UniRef100_A0A1G4KPF4 Cytochrome c oxidase assembly protein n=2 Tax=Komagataella phaffii TaxID=460519 RepID=A0A1G4KPF4_KOMPC	A0A1G4KPF4_KOMPC	-	-	-	-	-	PET117 PP7435_Chr1-1018
gene1072	ACIB2EUKG768810	YjgF-like	2305.27	2928.27	4735.74	6026.4	3422.12	2948.95	1.04011	0.192039	5.41614	6.09e-08	2.05e-07	0.283706	0.192455	1.47414	0.140443	0.195948	BQ9382_C1-5365	SOP79713.1	protein_coding	A0A1G4KPF5	UniRef100_A0A1G4KPF5 Isoleucine transamination n=2 Tax=Komagataella phaffii TaxID=460519 RepID=A0A1G4KPF5_KOMPC	A0A1G4KPF5_KOMPC	-	-	-	-	-	MMF1 PP7435_Chr1-1019
gene1073	ACIB2EUKG768811	Protein component of the large (60S) ribosomal subunit, nearly identical to Rpl34Bp	8727.15	8458.24	13658.5	14097	7335.97	6688.17	0.691619	0.145199	4.76324	1.91e-06	5.51e-06	-0.293193	0.145492	-2.01518	0.0438857	0.0699541	BQ9382_C1-5370	SOP79714.1	protein_coding	F2QLQ8	UniRef100_F2QLQ8 60S ribosomal protein L34-A n=1 Tax=Komagataella phaffii (strain ATCC 76273 / CBS 7435 / CECT 11047 / NRRL Y-11430 / Wegner 21-1) TaxID=981350 RepID=F2QLQ8_KOMPC	F2QLQ8_KOMPC	GO:0003735; GO:0005840; GO:0006412	ribosome [GO:0005840]; structural constituent of ribosome [GO:0003735]; translation [GO:0006412]	translation [GO:0006412]	ribosome [GO:0005840]	structural constituent of ribosome [GO:0003735]	RPL34A PP7435_Chr1-1020
gene1074	ACIB2EUKG768812	Altered inheritance rate of mitochondria protein 38	7961.73	10790.5	5970.54	5285.8	9666.46	11686.3	-0.736476	0.191278	-3.8503	0.000117973	0.000269299	0.187248	0.191075	0.979969	0.327101	0.40411	BQ9382_C1-5375	SOP79715.1	protein_coding	F2QLQ9	UniRef100_F2QLQ9 Cytochrome c oxidase subunit n=2 Tax=Komagataella phaffii TaxID=460519 RepID=F2QLQ9_KOMPC	F2QLQ9_KOMPC	GO:0016021	integral component of membrane [GO:0016021]	-	integral component of membrane [GO:0016021]	-	RCF2 PP7435_Chr1-1021
gene1075	ACIB2EUKG768813	Dcw1p	4235.84	4855.96	6592.81	6686.57	5199.78	5974.31	0.546479	0.159248	3.43162	0.000599987	0.00123129	0.297333	0.159391	1.86544	0.06212	0.0956208	BQ9382_C1-5380	SOP79716.1	protein_coding	F2QLR0	UniRef100_F2QLR0 Mannan endo-1,6-alpha-mannosidase n=2 Tax=Komagataella phaffii TaxID=460519 RepID=F2QLR0_KOMPC	F2QLR0_KOMPC	GO:0008496; GO:0016052	mannan endo-1,6-alpha-mannosidase activity [GO:0008496]; carbohydrate catabolic process [GO:0016052]	carbohydrate catabolic process [GO:0016052]	-	mannan endo-1,6-alpha-mannosidase activity [GO:0008496]	DCW1 PP7435_Chr1-1022
gene1076	ACIB2EUKG768814	Tryptophan synthase beta subunit-like PLP-dependent enzymes	5303.81	7357.87	1782.4	1745.44	1796.69	1565.7	-1.84376	0.190524	-9.67734	3.76e-22	4.21e-21	-1.91278	0.190742	-10.0281	1.15e-23	1.79e-22	BQ9382_C1-5385	SOP79717.1	protein_coding	F2QLC1	UniRef100_F2QLC1 Threonine dehydratase n=2 Tax=Komagataella phaffii TaxID=460519 RepID=F2QLC1_KOMPC	F2QLC1_KOMPC	GO:0004794; GO:0009097; GO:0030170	L-threonine ammonia-lyase activity [GO:0004794]; pyridoxal phosphate binding [GO:0030170]; isoleucine biosynthetic process [GO:0009097]	isoleucine biosynthetic process [GO:0009097]	-	L-threonine ammonia-lyase activity [GO:0004794]; pyridoxal phosphate binding [GO:0030170]	ILV1 PP7435_Chr1-1023
gene1077	ACIB2EUKG768815	Epsin-like protein involved in endocytosis and actin patch assembly	1458.7	1753.52	1376.57	1083.5	1476.21	1436.84	-0.385931	0.186652	-2.06765	0.0386729	0.0577115	-0.141216	0.186473	-0.7573	0.44887	0.528437	BQ9382_C1-5390	SOP79718.1	protein_coding	F2QLC2	UniRef100_F2QLC2 Clathrin recruitment epsin-like protein n=2 Tax=Komagataella phaffii TaxID=460519 RepID=F2QLC2_KOMPC	F2QLC2_KOMPC	-	-	-	-	-	ENT1 PP7435_Chr1-1024
gene1078	ACIB2EUKG768816	Component of the core form of RNA polymerase transcription factor TFIIH	638.181	837.297	288.949	251.873	487.73	458.422	-1.45015	0.212527	-6.82338	8.89e-12	4.46e-11	-0.641343	0.209143	-3.06652	0.00216565	0.00470408	BQ9382_C1-5395	SOP79719.1	protein_coding	F2QLC3	UniRef100_F2QLC3 General transcription and DNA repair factor IIH n=2 Tax=Komagataella phaffii TaxID=460519 RepID=F2QLC3_KOMPC	F2QLC3_KOMPC	GO:0000439; GO:0003676; GO:0005675; GO:0006289; GO:0006351; GO:0008270	transcription factor TFIIH core complex [GO:0000439]; transcription factor TFIIH holo complex [GO:0005675]; nucleic acid binding [GO:0003676]; zinc ion binding [GO:0008270]; nucleotide-excision repair [GO:0006289]; transcription, DNA-templated [GO:0006351]	nucleotide-excision repair [GO:0006289]; transcription, DNA-templated [GO:0006351]	transcription factor TFIIH core complex [GO:0000439]; transcription factor TFIIH holo complex [GO:0005675]	nucleic acid binding [GO:0003676]; zinc ion binding [GO:0008270]	SSL1 PP7435_Chr1-1025
gene1079	ACIB2EUKG768817	Divalent metal ion transporter involved in manganese homeostasis	1354.51	1092.21	598.461	531.143	621.93	588.422	-1.11553	0.188768	-5.90952	3.43e-09	1.32e-08	-1.0148	0.188847	-5.37364	7.72e-08	3.35e-07	BQ9382_C1-5400	SOP79720.1	protein_coding	C4QXV8	UniRef100_C4QXV8 Divalent metal ion transporter involved in manganese homeostasis n=2 Tax=Komagataella phaffii TaxID=460519 RepID=C4QXV8_KOMPG	NA	GO:0016021; GO:0046873	integral component of membrane [GO:0016021]; metal ion transmembrane transporter activity [GO:0046873]	-	integral component of membrane [GO:0016021]	metal ion transmembrane transporter activity [GO:0046873]	NA
gene108	ACIB2EUKG767883	Aconitase family (aconitate hydratase)	107120	146137	58214.1	54159	126527	120809	-1.17232	0.178513	-6.56711	5.13e-11	2.38e-10	-0.0341334	0.178488	-0.191237	0.84834	0.881168	BQ9382_C1-0545	SOP78786.1	protein_coding	F2QLY4	UniRef100_F2QLY4 Aconitate hydratase, mitochondrial n=2 Tax=Komagataella phaffii TaxID=460519 RepID=F2QLY4_KOMPC	F2QLY4_KOMPC	GO:0003994; GO:0005739; GO:0006099; GO:0046872; GO:0051539	mitochondrion [GO:0005739]; 4 iron, 4 sulfur cluster binding [GO:0051539]; aconitate hydratase activity [GO:0003994]; metal ion binding [GO:0046872]; tricarboxylic acid cycle [GO:0006099]	tricarboxylic acid cycle [GO:0006099]	mitochondrion [GO:0005739]	4 iron, 4 sulfur cluster binding [GO:0051539]; aconitate hydratase activity [GO:0003994]; metal ion binding [GO:0046872]	ACO1 PP7435_Chr1-0105
gene1080	ACIB2EUKG768818	tRNA-dihydrouridine(20) synthase	515.955	506.188	564.912	566.494	443.664	418.509	0.146622	0.181921	0.805969	0.420261	0.486005	-0.245059	0.184043	-1.33153	0.183014	0.246227	BQ9382_C1-5405	SOP79721.1	protein_coding	F2QLC5	UniRef100_F2QLC5 Ddihydrouridine synthase n=2 Tax=Komagataella phaffii TaxID=460519 RepID=F2QLC5_KOMPC	F2QLC5_KOMPC	GO:0017150; GO:0050660	flavin adenine dinucleotide binding [GO:0050660]; tRNA dihydrouridine synthase activity [GO:0017150]	-	-	flavin adenine dinucleotide binding [GO:0050660]; tRNA dihydrouridine synthase activity [GO:0017150]	SMM1 PP7435_Chr1-1027
gene1081	ACIB2EUKG768819	Mitochondrial import inner membrane translocase subunit tim23	2034.77	1959.44	1406.87	1536.87	1627.43	1635.27	-0.439838	0.155838	-2.8224	0.00476664	0.00844393	-0.291798	0.155802	-1.87288	0.0610846	0.0941874	BQ9382_C1-5410	SOP79722.1	protein_coding	F2QLC6	UniRef100_F2QLC6 Mitochondrial import inner membrane translocase subunit TIM23 n=2 Tax=Komagataella phaffii TaxID=460519 RepID=F2QLC6_KOMPC	F2QLC6_KOMPC	GO:0005744; GO:0006886; GO:0015450	TIM23 mitochondrial import inner membrane translocase complex [GO:0005744]; P-P-bond-hydrolysis-driven protein transmembrane transporter activity [GO:0015450]; intracellular protein transport [GO:0006886]	intracellular protein transport [GO:0006886]	TIM23 mitochondrial import inner membrane translocase complex [GO:0005744]	P-P-bond-hydrolysis-driven protein transmembrane transporter activity [GO:0015450]	TIM23 PP7435_Chr1-1028
gene1082	-	-	71.1316	201.387	61.6858	79.5389	183.274	197.281	-0.948419	0.407842	-2.32546	0.0200475	0.0314933	0.478371	0.39719	1.20439	0.228439	0.297315	BQ9382_C1-5415	-	misc_RNA	-	-	NA	-	-	-	-	-	NA
gene1083	ACIB2EUKG768820	Acetyl-CoA carboxylase, biotin containing enzyme	4506.34	5473.73	11726.8	11253	13934.8	15240.8	1.20312	0.161431	7.45282	9.14e-14	5.48e-13	1.54751	0.161392	9.58853	8.93e-22	1.25e-20	BQ9382_C1-5420	SOP79723.1	protein_coding	F2QLC7	UniRef100_F2QLC7 Acetyl-CoA carboxylase n=1 Tax=Komagataella phaffii (strain ATCC 76273 / CBS 7435 / CECT 11047 / NRRL Y-11430 / Wegner 21-1) TaxID=981350 RepID=F2QLC7_KOMPC	F2QLC7_KOMPC	GO:0003989; GO:0005524; GO:0006633; GO:0046872	acetyl-CoA carboxylase activity [GO:0003989]; ATP binding [GO:0005524]; metal ion binding [GO:0046872]; fatty acid biosynthetic process [GO:0006633]	fatty acid biosynthetic process [GO:0006633]	-	acetyl-CoA carboxylase activity [GO:0003989]; ATP binding [GO:0005524]; metal ion binding [GO:0046872]	ACC1 PP7435_Chr1-1029
gene1084	ACIB2EUKG768821	Subtilisin-like	223.413	207.737	93.0698	109.587	98.1468	136.842	-1.08604	0.282858	-3.83951	0.000123281	0.000280823	-0.87875	0.281879	-3.11747	0.00182411	0.00404645	BQ9382_C1-5425	SOP79724.1	protein_coding	C4QXW2	UniRef100_C4QXW2 Uncharacterized protein n=2 Tax=Komagataella phaffii TaxID=460519 RepID=C4QXW2_KOMPG	NA	GO:0004252	serine-type endopeptidase activity [GO:0004252]	-	-	serine-type endopeptidase activity [GO:0004252]	NA
gene1085	ACIB2EUKG768822	Homeobox-leucine zipper protein HOX33	4160.7	5540.86	3864.56	4027.32	6785.15	6234.31	-0.297929	0.177947	-1.67426	0.0940795	0.128973	0.424292	0.177699	2.3877	0.0169542	0.0299653	BQ9382_C1-5430	SOP79725.1	protein_coding	F2QLC9	UniRef100_F2QLC9 Uncharacterized protein n=2 Tax=Komagataella phaffii TaxID=460519 RepID=F2QLC9_KOMPC	F2QLC9_KOMPC	-	-	-	-	-	PP7435_Chr1-1031
gene1086	ACIB2EUKG768823	Sulfate adenylyltransferase	6686.37	8982.58	790.011	935.025	1309.96	1151.76	-3.18253	0.193102	-16.4811	5.02e-61	2.93e-59	-2.66996	0.192376	-13.8788	8.51e-44	3.76e-42	BQ9382_C1-5435	SOP79726.1	protein_coding	F2QLD0	UniRef100_F2QLD0 Sulfate adenylyltransferase n=2 Tax=Komagataella phaffii TaxID=460519 RepID=F2QLD0_KOMPC	F2QLD0_KOMPC	GO:0000103; GO:0004781; GO:0005524; GO:0005737; GO:0009086; GO:0019344; GO:0070814	cytoplasm [GO:0005737]; ATP binding [GO:0005524]; sulfate adenylyltransferase (ATP) activity [GO:0004781]; cysteine biosynthetic process [GO:0019344]; hydrogen sulfide biosynthetic process [GO:0070814]; methionine biosynthetic process [GO:0009086]; sulfate assimilation [GO:0000103]	cysteine biosynthetic process [GO:0019344]; hydrogen sulfide biosynthetic process [GO:0070814]; methionine biosynthetic process [GO:0009086]; sulfate assimilation [GO:0000103]	cytoplasm [GO:0005737]	ATP binding [GO:0005524]; sulfate adenylyltransferase (ATP) activity [GO:0004781]	MET3 PP7435_Chr1-1032
gene1087	ACIB2EUKG768824	Dihydrolipoamide dehydrogenase(E3)-bindingprotein (E3BP) of the mitochondrial pyruvate dehydrogenase (PDH) complex	2126.94	2680.62	3331.03	2864.29	3695.53	3759.74	0.365419	0.175683	2.07999	0.0375265	0.0561707	0.632721	0.175594	3.60331	0.000314188	0.000806045	BQ9382_C1-5440	SOP79727.1	protein_coding	F2QLD1	UniRef100_F2QLD1 Pyruvate dehydrogenase complex binding protein n=2 Tax=Komagataella phaffii TaxID=460519 RepID=F2QLD1_KOMPC	F2QLD1_KOMPC	GO:0016746	transferase activity, transferring acyl groups [GO:0016746]	-	-	transferase activity, transferring acyl groups [GO:0016746]	PDX1 PP7435_Chr1-1033
gene1088	ACIB2EUKG768825	Uncharacterized transcriptionalregulatoryprotein YNR063W	782.448	676.732	443.705	450.721	323.484	304.474	-0.705578	0.189349	-3.72633	0.000194285	0.000428359	-1.2155	0.192651	-6.30935	2.8e-10	1.65e-09	BQ9382_C1-5445	SOP79728.1	protein_coding	C4QXW6	UniRef100_C4QXW6 Uncharacterized protein n=2 Tax=Komagataella phaffii TaxID=460519 RepID=C4QXW6_KOMPG	NA	GO:0000981; GO:0003677; GO:0005634; GO:0006351; GO:0008270	nucleus [GO:0005634]; DNA binding [GO:0003677]; DNA-binding transcription factor activity, RNA polymerase II-specific [GO:0000981]; zinc ion binding [GO:0008270]; transcription, DNA-templated [GO:0006351]	transcription, DNA-templated [GO:0006351]	nucleus [GO:0005634]	DNA binding [GO:0003677]; DNA-binding transcription factor activity, RNA polymerase II-specific [GO:0000981]; zinc ion binding [GO:0008270]	NA
gene1089	ACIB2EUKG768826	Uncharacterized membrane protein YNR062C	320.593	318.409	80.0833	109.587	78.1169	108.333	-1.74663	0.279207	-6.25568	3.96e-10	1.69e-09	-1.78114	0.281451	-6.3284	2.48e-10	1.47e-09	BQ9382_C1-5450	SOP79729.1	protein_coding	F2QLD3	UniRef100_F2QLD3 Uncharacterized protein n=1 Tax=Komagataella phaffii (strain ATCC 76273 / CBS 7435 / CECT 11047 / NRRL Y-11430 / Wegner 21-1) TaxID=981350 RepID=F2QLD3_KOMPC	F2QLD3_KOMPC	GO:0016021	integral component of membrane [GO:0016021]	-	integral component of membrane [GO:0016021]	-	PP7435_Chr1-1035
gene109	ACIB2EUKG767884	RNA-binding domain, RBD	822.522	1031.43	691.53	798.925	1397.09	1524.65	-0.314536	0.188554	-1.66814	0.095287	0.130332	0.655557	0.186935	3.50687	0.000453403	0.00113111	BQ9382_C1-0550	SOP78787.1	protein_coding	F2QLY5	UniRef100_F2QLY5 Putative RNA-binding protein regulating sporulation genes n=1 Tax=Komagataella phaffii (strain ATCC 76273 / CBS 7435 / CECT 11047 / NRRL Y-11430 / Wegner 21-1) TaxID=981350 RepID=F2QLY5_KOMPC	F2QLY5_KOMPC	GO:0003723	RNA binding [GO:0003723]	-	-	RNA binding [GO:0003723]	RIM4 PP7435_Chr1-0106
gene1090	ACIB2EUKG768827	Transporter MCH1	226.419	252.187	132.029	122.843	126.189	118.597	-0.910837	0.252851	-3.60226	0.000315458	0.000671244	-0.967098	0.254971	-3.79298	0.00014885	0.000402623	BQ9382_C1-5455	SOP79730.1	protein_coding	C4QXW8	UniRef100_C4QXW8 Protein with similarity to mammalian monocarboxylate permeases n=2 Tax=Komagataella phaffii TaxID=460519 RepID=C4QXW8_KOMPG	NA	GO:0000329; GO:0016021; GO:0055085	fungal-type vacuole membrane [GO:0000329]; integral component of membrane [GO:0016021]; transmembrane transport [GO:0055085]	transmembrane transport [GO:0055085]	fungal-type vacuole membrane [GO:0000329]; integral component of membrane [GO:0016021]	-	NA
gene1091	ACIB2EUKG768828	Conserved predicted protein	249.462	185.058	252.154	243.919	155.232	144.825	0.192375	0.247946	0.775876	0.437822	0.503204	-0.531904	0.25451	-2.08991	0.0366259	0.0595362	BQ9382_C1-5460	SOP79731.1	protein_coding	A0A1B2J6Q3	UniRef100_A0A1B2J6Q3 BA75_00808T0 n=1 Tax=Komagataella pastoris TaxID=4922 RepID=A0A1B2J6Q3_PICPA	NA	-	-	-	-	-	NA
gene1092	ACIB2EUKG768829	Genomic scaffold, Kuraishia_capsulata_scaffold_5	536.994	302.987	213.195	207.685	187.28	217.807	-0.995933	0.279984	-3.55711	0.000374955	0.000789486	-1.05182	0.281137	-3.74132	0.000183053	0.000488803	BQ9382_C1-5465	SOP79732.1	protein_coding	F2QLD6	UniRef100_F2QLD6 Uncharacterized protein n=2 Tax=Komagataella phaffii TaxID=460519 RepID=F2QLD6_KOMPC	F2QLD6_KOMPC	-	-	-	-	-	PP7435_Chr1-1038
gene1093	ACIB2EUKG768830	Conserved predicted protein	292.541	302.987	547.597	640.73	563.843	466.404	0.997474	0.204372	4.88068	1.06e-06	3.15e-06	0.791487	0.205451	3.85244	0.000116946	0.000323003	BQ9382_C1-5470	SOP79733.1	protein_coding	F2QLD7	UniRef100_F2QLD7 Uncharacterized protein n=2 Tax=Komagataella phaffii TaxID=460519 RepID=F2QLD7_KOMPC	F2QLD7_KOMPC	-	-	-	-	-	PP7435_Chr1-1039
gene1094	ACIB2EUKG768831	Genomic scaffold, Kuraishia_capsulata_scaffold_4	311.577	365.58	172.071	207.685	250.375	280.527	-0.832452	0.231407	-3.59735	0.000321471	0.000682701	-0.352533	0.228867	-1.54034	0.123477	0.174748	BQ9382_C1-5475	SOP79734.1	protein_coding	F2QLD8	UniRef100_F2QLD8 Uncharacterized protein n=2 Tax=Komagataella phaffii TaxID=460519 RepID=F2QLD8_KOMPC	F2QLD8_KOMPC	-	-	-	-	-	PP7435_Chr1-1040
gene1095	ACIB2EUKG768832	Protein kinase-like (PK-like)	1190.2	915.312	883.081	882.882	869.3	811.931	-0.253215	0.187888	-1.34769	0.177758	0.227587	-0.323915	0.188333	-1.71991	0.0854494	0.127062	BQ9382_C1-5480	SOP79735.1	protein_coding	F2QLD9	UniRef100_F2QLD9 Casein kinase II subunit alpha n=2 Tax=Komagataella phaffii TaxID=460519 RepID=F2QLD9_KOMPC	F2QLD9_KOMPC	GO:0004674; GO:0005524	ATP binding [GO:0005524]; protein serine/threonine kinase activity [GO:0004674]	-	-	ATP binding [GO:0005524]; protein serine/threonine kinase activity [GO:0004674]	CKA2 PP7435_Chr1-1041
gene1096	ACIB2EUKG768833	Protein required for maturation of the 25S and 5.8S ribosomal RNAs	291.539	286.659	615.776	565.61	525.786	466.404	1.03035	0.194097	5.30846	1.11e-07	3.63e-07	0.779838	0.195415	3.99068	6.59e-05	0.00018815	BQ9382_C1-5485	SOP79736.1	protein_coding	F2QLE0	UniRef100_F2QLE0 Uncharacterized protein n=2 Tax=Komagataella phaffii TaxID=460519 RepID=F2QLE0_KOMPC	F2QLE0_KOMPC	GO:0003779; GO:0005509	actin binding [GO:0003779]; calcium ion binding [GO:0005509]	-	-	actin binding [GO:0003779]; calcium ion binding [GO:0005509]	PP7435_Chr1-1042
gene1097	ACIB2EUKG768834	Ribosome biogenesis protein ERB1	732.355	991.512	932.863	1044.61	1248.87	1313.69	0.19781	0.195192	1.01341	0.310863	0.373835	0.571176	0.194771	2.93255	0.00336194	0.00701342	BQ9382_C1-5490	SOP79737.1	protein_coding	F2QLE1	UniRef100_F2QLE1 Ribosome biogenesis protein ERB1 n=2 Tax=Komagataella phaffii TaxID=460519 RepID=F2QLE1_KOMPC	F2QLE1_KOMPC	GO:0000463; GO:0000466; GO:0005654; GO:0005730; GO:0030687; GO:0043021	nucleolus [GO:0005730]; nucleoplasm [GO:0005654]; preribosome, large subunit precursor [GO:0030687]; ribonucleoprotein complex binding [GO:0043021]; maturation of 5.8S rRNA from tricistronic rRNA transcript (SSU-rRNA, 5.8S rRNA, LSU-rRNA) [GO:0000466]; maturation of LSU-rRNA from tricistronic rRNA transcript (SSU-rRNA, 5.8S rRNA, LSU-rRNA) [GO:0000463]	maturation of 5.8S rRNA from tricistronic rRNA transcript (SSU-rRNA, 5.8S rRNA, LSU-rRNA) [GO:0000466]; maturation of LSU-rRNA from tricistronic rRNA transcript (SSU-rRNA, 5.8S rRNA, LSU-rRNA) [GO:0000463]	nucleolus [GO:0005730]; nucleoplasm [GO:0005654]; preribosome, large subunit precursor [GO:0030687]	ribonucleoprotein complex binding [GO:0043021]	ERB1 PP7435_Chr1-1043
gene1098	ACIB2EUKG768835	Phosphoglucomutase, first 3 domains	8235.24	8226.92	20141	19860.9	18078	15077.7	1.28091	0.155026	8.26255	1.43e-16	1.1e-15	1.01015	0.155078	6.51387	7.32e-11	4.51e-10	BQ9382_C1-5495	SOP79738.1	protein_coding	F2QLE2	UniRef100_F2QLE2 Phosphoglucomutase n=2 Tax=Komagataella phaffii TaxID=460519 RepID=F2QLE2_KOMPC	F2QLE2_KOMPC	GO:0000287; GO:0005975; GO:0016868	intramolecular transferase activity, phosphotransferases [GO:0016868]; magnesium ion binding [GO:0000287]; carbohydrate metabolic process [GO:0005975]	carbohydrate metabolic process [GO:0005975]	-	intramolecular transferase activity, phosphotransferases [GO:0016868]; magnesium ion binding [GO:0000287]	PGM2 PP7435_Chr1-1044
gene1099	ACIB2EUKG768836	Predicted protein	155.287	143.329	386.348	429.51	305.457	218.948	1.45133	0.243134	5.96927	2.38e-09	9.35e-09	0.815228	0.24668	3.3048	0.000950454	0.00225598	BQ9382_C1-5500	SOP79739.1	protein_coding	-	-	NA	-	-	-	-	-	NA
gene11	ACIB2EUKG767791	Allantoate permease of the major facilitator superfamily	554.025	524.331	455.609	425.975	378.566	416.229	-0.291083	0.189413	-1.53676	0.124351	0.165415	-0.440641	0.19069	-2.31077	0.0208454	0.0360444	BQ9382_C1-0060	SOP78696.1	protein_coding	F2QLA6	UniRef100_F2QLA6 High-affinity cysteine-specific transporter n=2 Tax=Komagataella phaffii TaxID=460519 RepID=F2QLA6_KOMPC	F2QLA6_KOMPC	GO:0055085	transmembrane transport [GO:0055085]	transmembrane transport [GO:0055085]	-	-	YCT1 PP7435_Chr1-0012
gene110	ACIB2EUKG767885	Catalytic subunit of the COP9 signalosome (CSN) complex	1506.79	1565.74	437.212	413.603	610.914	721.843	-1.85315	0.178034	-10.409	2.26e-25	3.15e-24	-1.20588	0.175973	-6.85267	7.25e-12	4.88e-11	BQ9382_C1-0555	SOP78788.1	protein_coding	F2QLY6	UniRef100_F2QLY6 COP9 signalosome complex subunit n=2 Tax=Komagataella phaffii TaxID=460519 RepID=F2QLY6_KOMPC	F2QLY6_KOMPC	GO:0004222; GO:0008180	COP9 signalosome [GO:0008180]; metalloendopeptidase activity [GO:0004222]	-	COP9 signalosome [GO:0008180]	metalloendopeptidase activity [GO:0004222]	RRI1 PP7435_Chr1-0107
gene1100	ACIB2EUKG768837	Transcription initiation factor TFIID subunit 14	1609.98	1231.91	3392.72	3419.29	1833.74	1715.09	1.26166	0.177404	7.11179	1.15e-12	6.18e-12	0.321038	0.178325	1.8003	0.0718139	0.108935	BQ9382_C1-5505	SOP79740.1	protein_coding	F2QLE3	UniRef100_F2QLE3 Transcription initiation factor TFIID subunit 14 n=2 Tax=Komagataella phaffii TaxID=460519 RepID=F2QLE3_KOMPC	F2QLE3_KOMPC	GO:0003743; GO:0005634; GO:0006355	nucleus [GO:0005634]; translation initiation factor activity [GO:0003743]; regulation of transcription, DNA-templated [GO:0006355]	regulation of transcription, DNA-templated [GO:0006355]	nucleus [GO:0005634]	translation initiation factor activity [GO:0003743]	TAF14 PP7435_Chr1-1045
gene1101	ACIB2EUKG768838	Conserved predicted protein	218.404	185.965	101.727	97.2143	107.16	108.333	-1.02336	0.27164	-3.76734	0.000164993	0.000367209	-0.907335	0.271769	-3.33862	0.000841942	0.00201428	BQ9382_C1-5510	SOP79741.1	protein_coding	A0A1G4KPE7	UniRef100_A0A1G4KPE7 Uncharacterized protein n=2 Tax=Komagataella phaffii TaxID=460519 RepID=A0A1G4KPE7_KOMPC	A0A1G4KPE7_KOMPC	-	-	-	-	-	PP7435_Chr1-1046
gene1102	ACIB2EUKG768839	Altered inheritance of mitochondria protein 41	1944.6	1809.76	2107.06	2293.37	1302.95	1465.35	0.229403	0.161581	1.41974	0.155685	0.202334	-0.439791	0.162631	-2.70422	0.00684647	0.0132627	BQ9382_C1-5515	SOP79742.1	protein_coding	C4QXX8	UniRef100_C4QXX8 Altered inheritance of mitochondria protein 41, mitochondrial n=2 Tax=Komagataella phaffii TaxID=460519 RepID=AIM41_KOMPG	NA	GO:0005739; GO:0016884	mitochondrion [GO:0005739]; carbon-nitrogen ligase activity, with glutamine as amido-N-donor [GO:0016884]	-	mitochondrion [GO:0005739]	carbon-nitrogen ligase activity, with glutamine as amido-N-donor [GO:0016884]	NA
gene1103	ACIB2EUKG768840	Golgi matrix protein involved in the structural organization of the cis-Golgi	393.729	410.031	1008.62	1041.08	613.918	648.861	1.35051	0.174695	7.73066	1.07e-14	6.99e-14	0.651244	0.176877	3.68189	0.00023151	0.000609792	BQ9382_C1-5520	SOP79743.1	protein_coding	F2QLE6	UniRef100_F2QLE6 Cis-Golgi structural organization protein n=2 Tax=Komagataella phaffii TaxID=460519 RepID=F2QLE6_KOMPC	F2QLE6_KOMPC	-	-	-	-	-	RUD3 PP7435_Chr1-1048
gene1104	ACIB2EUKG768841	P-loop containing nucleosidetriphosphatehydrolases	270.501	230.415	624.434	532.911	490.734	502.895	1.20818	0.204036	5.9214	3.19e-09	1.24e-08	0.98905	0.205197	4.82	1.44e-06	5.27e-06	BQ9382_C1-5525	SOP79744.1	protein_coding	F2QLE7	UniRef100_F2QLE7 Replication factor C subunit 1 n=2 Tax=Komagataella phaffii TaxID=460519 RepID=F2QLE7_KOMPC	F2QLE7_KOMPC	GO:0003689; GO:0005524; GO:0005634; GO:0005663; GO:0006260; GO:0006281	DNA replication factor C complex [GO:0005663]; nucleus [GO:0005634]; ATP binding [GO:0005524]; DNA clamp loader activity [GO:0003689]; DNA repair [GO:0006281]; DNA replication [GO:0006260]	DNA repair [GO:0006281]; DNA replication [GO:0006260]	DNA replication factor C complex [GO:0005663]; nucleus [GO:0005634]	ATP binding [GO:0005524]; DNA clamp loader activity [GO:0003689]	RFC1 PP7435_Chr1-1049
gene1105	ACIB2EUKG768842	Antibiotic biosynthesis monooxygenase	4534.39	4132.96	485.911	592.123	573.858	504.036	-3.00549	0.177229	-16.9583	1.67e-64	1.16e-62	-3.00658	0.177714	-16.918	3.31e-64	4.09e-62	BQ9382_C1-5530	SOP79745.1	protein_coding	F2QLE8	UniRef100_F2QLE8 Uncharacterized protein n=2 Tax=Komagataella phaffii TaxID=460519 RepID=F2QLE8_KOMPC	F2QLE8_KOMPC	-	-	-	-	-	PP7435_Chr1-1050
gene1106	ACIB2EUKG768843	Protein kinase-like (PK-like)	2790.16	2403.03	598.461	823.67	871.303	952.194	-1.8668	0.197139	-9.46948	2.81e-21	3e-20	-1.51006	0.196596	-7.68104	1.58e-14	1.37e-13	BQ9382_C1-5535	SOP79746.1	protein_coding	C4QXY2	UniRef100_C4QXY2 Mitogen-activated kinase kinase involved in protein kinase C signaling pathway n=2 Tax=Komagataella phaffii TaxID=460519 RepID=C4QXY2_KOMPG	NA	GO:0000935; GO:0004674; GO:0004708; GO:0005524; GO:0005737; GO:0050850	cytoplasm [GO:0005737]; division septum [GO:0000935]; ATP binding [GO:0005524]; MAP kinase kinase activity [GO:0004708]; protein serine/threonine kinase activity [GO:0004674]; positive regulation of calcium-mediated signaling [GO:0050850]	positive regulation of calcium-mediated signaling [GO:0050850]	cytoplasm [GO:0005737]; division septum [GO:0000935]	ATP binding [GO:0005524]; MAP kinase kinase activity [GO:0004708]; protein serine/threonine kinase activity [GO:0004674]	NA
gene1107	ACIB2EUKG768844	Nucleotide Exchange Factor Grpe| ChainA|domain 2	6815.61	7854.08	2360.29	2429.47	2423.63	2454.04	-1.6148	0.154104	-10.4786	1.08e-25	1.54e-24	-1.58866	0.154202	-10.3025	6.87e-25	1.16e-23	BQ9382_C1-5540	SOP79747.1	protein_coding	F2QLF0	UniRef100_F2QLF0 GrpE protein homolog n=1 Tax=Komagataella phaffii (strain ATCC 76273 / CBS 7435 / CECT 11047 / NRRL Y-11430 / Wegner 21-1) TaxID=981350 RepID=F2QLF0_KOMPC	F2QLF0_KOMPC	GO:0000774; GO:0005759; GO:0006457; GO:0042803; GO:0051087	mitochondrial matrix [GO:0005759]; adenyl-nucleotide exchange factor activity [GO:0000774]; chaperone binding [GO:0051087]; protein homodimerization activity [GO:0042803]; protein folding [GO:0006457]	protein folding [GO:0006457]	mitochondrial matrix [GO:0005759]	adenyl-nucleotide exchange factor activity [GO:0000774]; chaperone binding [GO:0051087]; protein homodimerization activity [GO:0042803]	MGE1 PP7435_Chr1-1052
gene1108	ACIB2EUKG768845	Transferase (Phosphotransferase) domain 1	928.718	1095.83	2232.59	2317.23	2137.2	2227.11	1.16788	0.164207	7.11225	1.14e-12	6.16e-12	1.10765	0.164393	6.73784	1.61e-11	1.06e-10	BQ9382_C1-5545	SOP79748.1	protein_coding	F2QLF1	UniRef100_F2QLF1 Serine/threonine-protein kinase n=2 Tax=Komagataella phaffii TaxID=460519 RepID=F2QLF1_KOMPC	F2QLF1_KOMPC	GO:0004672; GO:0005524	ATP binding [GO:0005524]; protein kinase activity [GO:0004672]	-	-	ATP binding [GO:0005524]; protein kinase activity [GO:0004672]	KIN4 PP7435_Chr1-1053
gene1109	ACIB2EUKG768846	NIMM (MWFE) subunit of mitochondrial NADH:ubiquinone oxidoreductase (Complex I)	2076.84	2302.34	3641.63	3719.77	2999.49	3312.72	0.749217	0.155457	4.81944	1.44e-06	4.22e-06	0.527211	0.155699	3.38609	0.000708972	0.00171583	BQ9382_C1-5550	SOP79749.1	protein_coding	F2QLF2	UniRef100_F2QLF2 Subunit of mitochondrial NADH:ubiquinone oxidoreductase (Complex I) n=3 Tax=Komagataella TaxID=460517 RepID=F2QLF2_KOMPC	F2QLF2_KOMPC	-	-	-	-	-	NIMM PP7435_Chr1-1054
gene111	ACIB2EUKG767886	Protein kinase-like (PK-like)	1400.59	1703.62	1186.1	1014.56	1034.55	1059.39	-0.497214	0.180043	-2.76165	0.00575103	0.0100145	-0.568361	0.180416	-3.15028	0.00163114	0.00366029	BQ9382_C1-0560	SOP78789.1	protein_coding	C4QV93	UniRef100_C4QV93 Protein kinase n=1 Tax=Komagataella phaffii (strain GS115 / ATCC 20864) TaxID=644223 RepID=C4QV93_KOMPG	NA	GO:0004672; GO:0005524	ATP binding [GO:0005524]; protein kinase activity [GO:0004672]	-	-	ATP binding [GO:0005524]; protein kinase activity [GO:0004672]	NA
gene1110	ACIB2EUKG768847	60S ribosomal protein L33-A	3933.28	4989.31	9158.72	9915.86	6679.99	6357.47	1.09603	0.168593	6.50102	7.98e-11	3.65e-10	0.547024	0.168782	3.24101	0.00119108	0.00276306	BQ9382_C1-5555	SOP79750.1	protein_coding	F2QLF3	UniRef100_F2QLF3 60S ribosomal protein L33-A n=2 Tax=Komagataella phaffii TaxID=460519 RepID=F2QLF3_KOMPC	F2QLF3_KOMPC	GO:0003735; GO:0005840; GO:0006412	ribosome [GO:0005840]; structural constituent of ribosome [GO:0003735]; translation [GO:0006412]	translation [GO:0006412]	ribosome [GO:0005840]	structural constituent of ribosome [GO:0003735]	RPL33A PP7435_Chr1-1055
gene1111	ACIB2EUKG768848	Dfr1 trimethoprim resistant dihydrofolatereductase (DHFR)	83.1539	87.0862	208.866	178.521	111.166	165.351	1.18433	0.297341	3.98307	6.8e-05	0.000159871	0.69601	0.302002	2.30465	0.0211859	0.0365865	BQ9382_C1-5560	SOP79751.1	protein_coding	A0A1G4KPH0	UniRef100_A0A1G4KPH0 Dihydrofolate reductase n=2 Tax=Komagataella phaffii TaxID=460519 RepID=A0A1G4KPH0_KOMPC	A0A1G4KPH0_KOMPC	GO:0004146; GO:0006545; GO:0046654; GO:0050661	dihydrofolate reductase activity [GO:0004146]; NADP binding [GO:0050661]; glycine biosynthetic process [GO:0006545]; tetrahydrofolate biosynthetic process [GO:0046654]	glycine biosynthetic process [GO:0006545]; tetrahydrofolate biosynthetic process [GO:0046654]	-	dihydrofolate reductase activity [GO:0004146]; NADP binding [GO:0050661]	DFR1 PP7435_Chr1-2786
gene1112	ACIB2EUKG768849	YVTN repeat-like/Quinoprotein amine dehydrogenase	758.403	578.76	514.048	499.328	499.748	448.159	-0.399509	0.203362	-1.96452	0.04947	0.0720473	-0.495097	0.204178	-2.42483	0.0153154	0.0274352	BQ9382_C1-5565	SOP79752.1	protein_coding	F2QLF4	UniRef100_F2QLF4 Ribosome biogenesis involved protein n=2 Tax=Komagataella phaffii TaxID=460519 RepID=F2QLF4_KOMPC	F2QLF4_KOMPC	GO:0005730	nucleolus [GO:0005730]	-	nucleolus [GO:0005730]	-	RSA4 PP7435_Chr1-2797
gene1113	ACIB2EUKG768850	Nuclear protein that binds to and stabilizes the exoribonuclease Rat1p	430.797	283.03	362.539	364.112	285.427	241.755	0.0270919	0.245202	0.110488	0.912022	0.927927	-0.434861	0.248061	-1.75304	0.0795947	0.119205	BQ9382_C1-5570	SOP79753.1	protein_coding	F2QLF5	UniRef100_F2QLF5 Decapping nuclease n=2 Tax=Komagataella phaffii TaxID=460519 RepID=F2QLF5_KOMPC	F2QLF5_KOMPC	-	-	-	-	-	RAI1 PP7435_Chr1-1057
gene1114	ACIB2EUKG768851	Member of the oxysterol binding protein family, which includes seven yeast homologs	1135.1	1374.33	2099.48	1977.87	1434.15	1464.21	0.699744	0.168929	4.14224	3.44e-05	8.39e-05	0.20745	0.169718	1.22232	0.221586	0.289996	BQ9382_C1-5575	SOP79754.1	protein_coding	F2QLF6	UniRef100_F2QLF6 Oxysterol-binding protein family member n=2 Tax=Komagataella phaffii TaxID=460519 RepID=F2QLF6_KOMPC	F2QLF6_KOMPC	-	-	-	-	-	KES1 PP7435_Chr1-1058
gene1115	ACIB2EUKG768852	MAP kinase kinase kinase of the HOG1 mitogen-activated signaling pathway	1561.89	1452.34	1644.96	1581.94	1532.29	1430	0.0983489	0.158145	0.621891	0.534014	0.596574	-0.0247464	0.158519	-0.15611	0.875946	0.904278	BQ9382_C1-5580	SOP79755.1	protein_coding	C4QXZ1	UniRef100_C4QXZ1 MAP kinase kinase kinase of the HOG1 mitogen-activated signaling pathway n=1 Tax=Komagataella phaffii (strain GS115 / ATCC 20864) TaxID=644223 RepID=C4QXZ1_KOMPG	NA	GO:0004672; GO:0005524	ATP binding [GO:0005524]; protein kinase activity [GO:0004672]	-	-	ATP binding [GO:0005524]; protein kinase activity [GO:0004672]	NA
gene1116	ACIB2EUKG768853	Serine/threonine-protein phosphatase PP2A-like PPG1	641.186	564.246	333.32	382.671	252.378	278.246	-0.749793	0.20191	-3.7135	0.000204409	0.000448494	-1.18427	0.205223	-5.77063	7.9e-09	3.9e-08	BQ9382_C1-5585	SOP79756.1	protein_coding	F2QLF8	UniRef100_F2QLF8 Serine/threonine-protein phosphatase n=2 Tax=Komagataella phaffii TaxID=460519 RepID=F2QLF8_KOMPC	F2QLF8_KOMPC	GO:0004721	phosphoprotein phosphatase activity [GO:0004721]	-	-	phosphoprotein phosphatase activity [GO:0004721]	PPG1 PP7435_Chr1-1060
gene1117	ACIB2EUKG768854	Ubiquitin-like protein 5	197.365	176.894	101.727	126.379	61.0914	88.9475	-0.710779	0.297066	-2.39266	0.0167267	0.0267253	-1.3232	0.306929	-4.31111	1.62e-05	5.11e-05	BQ9382_C1-5590	SOP79757.1	protein_coding	F2QLF9	UniRef100_F2QLF9 Ubiquitin-like modifier n=1 Tax=Komagataella phaffii (strain ATCC 76273 / CBS 7435 / CECT 11047 / NRRL Y-11430 / Wegner 21-1) TaxID=981350 RepID=F2QLF9_KOMPC	F2QLF9_KOMPC	GO:0006464	cellular protein modification process [GO:0006464]	cellular protein modification process [GO:0006464]	-	-	HUB1 PP7435_Chr1-1061
gene1118	ACIB2EUKG768855	Potential zinc-regulated gene	325.602	362.859	240.25	270.432	240.36	270.264	-0.430014	0.217894	-1.9735	0.0484383	0.0706712	-0.432569	0.21874	-1.97755	0.0479793	0.0758553	BQ9382_C1-5595	SOP79758.1	protein_coding	F2QLG0	UniRef100_F2QLG0 Endoplasmic reticulum zinc transporter n=2 Tax=Komagataella phaffii TaxID=460519 RepID=F2QLG0_KOMPC	F2QLG0_KOMPC	-	-	-	-	-	ZRG17 PP7435_Chr1-1062
gene1119	ACIB2EUKG768856	Telobox-containing general regulatory factor	680.259	920.755	246.743	210.336	455.682	420.79	-1.81106	0.220478	-8.21425	2.13e-16	1.62e-15	-0.869399	0.216049	-4.02407	5.72e-05	0.000165177	BQ9382_C1-5600	SOP79759.1	protein_coding	F2QLG1	UniRef100_F2QLG1 Telobox-containing general regulatory factor n=2 Tax=Komagataella phaffii TaxID=460519 RepID=F2QLG1_KOMPC	F2QLG1_KOMPC	GO:0042162; GO:0042803	protein homodimerization activity [GO:0042803]; telomeric DNA binding [GO:0042162]	-	-	protein homodimerization activity [GO:0042803]; telomeric DNA binding [GO:0042162]	TBF1 PP7435_Chr1-1063
gene112	ACIB2EUKG767887	Ribosomal L11/L12e N-terminal domain	474.879	285.751	290.032	329.645	204.306	210.965	-0.293432	0.262427	-1.11815	0.263505	0.323186	-0.871996	0.266339	-3.274	0.00106036	0.00248962	BQ9382_C1-0565	SOP78790.1	protein_coding	F2QLY8	UniRef100_F2QLY8 54S ribosomal protein L19, mitochondrial n=2 Tax=Komagataella phaffii TaxID=460519 RepID=F2QLY8_KOMPC	F2QLY8_KOMPC	GO:0003735; GO:0005840; GO:0006412	ribosome [GO:0005840]; structural constituent of ribosome [GO:0003735]; translation [GO:0006412]	translation [GO:0006412]	ribosome [GO:0005840]	structural constituent of ribosome [GO:0003735]	MRPL19 PP7435_Chr1-0109
gene1120	ACIB2EUKG768859	RNA-binding domain, RBD	379.703	379.188	358.211	335.831	360.539	396.843	-0.129557	0.198844	-0.651553	0.51469	0.579028	-0.00352587	0.198838	-0.0177324	0.985852	0.989134	BQ9382_C1-5605	SOP79760.1	protein_coding	C4QXZ6	UniRef100_C4QXZ6 Poly(A) binding protein, part of the 3'-end RNA-processing complex n=2 Tax=Komagataella phaffii TaxID=460519 RepID=C4QXZ6_KOMPG	NA	GO:0003723	RNA binding [GO:0003723]	-	-	RNA binding [GO:0003723]	NA
gene1121	ACIB2EUKG768860	Protein involved in iron metabolism in mitochondria	1757.25	1732.65	1603.83	1756.93	1396.09	1710.53	-0.0541064	0.171458	-0.315566	0.752332	0.793885	-0.168281	0.171777	-0.979652	0.327258	0.404212	BQ9382_C1-5610	SOP79761.1	protein_coding	C4QXZ7	UniRef100_C4QXZ7 Protein involved in iron metabolism in mitochondria n=2 Tax=Komagataella phaffii TaxID=460519 RepID=C4QXZ7_KOMPG	NA	GO:0005506; GO:0016226; GO:0051536	iron ion binding [GO:0005506]; iron-sulfur cluster binding [GO:0051536]; iron-sulfur cluster assembly [GO:0016226]	iron-sulfur cluster assembly [GO:0016226]	-	iron ion binding [GO:0005506]; iron-sulfur cluster binding [GO:0051536]	NA
gene1122	ACIB2EUKG768861	alpha/beta-Hydrolases	556.029	479.881	267.305	357.041	210.315	298.772	-0.727883	0.243941	-2.98385	0.00284648	0.00523736	-1.02683	0.246215	-4.17046	3.04e-05	9.17e-05	BQ9382_C1-5615	SOP79762.1	protein_coding	F2QLG5	UniRef100_F2QLG5 Uncharacterized protein n=2 Tax=Komagataella phaffii TaxID=460519 RepID=F2QLG5_KOMPC	F2QLG5_KOMPC	GO:0016787	hydrolase activity [GO:0016787]	-	-	hydrolase activity [GO:0016787]	PP7435_Chr1-1067
gene1123	ACIB2EUKG768862	Nucleolar protein required for the normal accumulation of 25S and 5.8S rRNA	202.374	337.459	301.936	197.08	335.502	269.123	-0.117751	0.297552	-0.395732	0.692303	0.74326	0.162892	0.296844	0.548745	0.58318	0.655549	BQ9382_C1-5620	SOP79763.1	protein_coding	F2QLG6	UniRef100_F2QLG6 25S and 5.8S rRNAs accumulation n=2 Tax=Komagataella phaffii TaxID=460519 RepID=F2QLG6_KOMPC	F2QLG6_KOMPC	-	-	-	-	-	URB1 PP7435_Chr1-1068
gene1124	ACIB2EUKG768863	Transcription factor of the Forkhead/HNF3 family	148.274	185.965	399.334	426.859	386.578	384.299	1.30428	0.219057	5.95405	2.62e-09	1.02e-08	1.20379	0.220007	5.4716	4.46e-08	1.99e-07	BQ9382_C1-5625	SOP79764.1	protein_coding	F2QLG7	UniRef100_F2QLG7 Forkhead transcription factor n=2 Tax=Komagataella phaffii TaxID=460519 RepID=F2QLG7_KOMPC	F2QLG7_KOMPC	GO:0003700; GO:0005634; GO:0043565	nucleus [GO:0005634]; DNA-binding transcription factor activity [GO:0003700]; sequence-specific DNA binding [GO:0043565]	-	nucleus [GO:0005634]	DNA-binding transcription factor activity [GO:0003700]; sequence-specific DNA binding [GO:0043565]	HCM1 PP7435_Chr1-1069
gene1125	ACIB2EUKG768864	Histone-lysine N-methyltransferase, H3 lysine-36 specific	348.645	425.452	676.38	594.775	559.837	555.352	0.713842	0.197089	3.62192	0.000292422	0.000624186	0.525826	0.198073	2.6547	0.00793785	0.0151498	BQ9382_C1-5630	SOP79765.1	protein_coding	F2QLG8	UniRef100_F2QLG8 Histone-lysine N-methyltransferase n=2 Tax=Komagataella phaffii TaxID=460519 RepID=F2QLG8_KOMPC	F2QLG8_KOMPC	GO:0005634; GO:0005694; GO:0006354; GO:0006355; GO:0046975	chromosome [GO:0005694]; nucleus [GO:0005634]; histone methyltransferase activity (H3-K36 specific) [GO:0046975]; DNA-templated transcription, elongation [GO:0006354]; regulation of transcription, DNA-templated [GO:0006355]	DNA-templated transcription, elongation [GO:0006354]; regulation of transcription, DNA-templated [GO:0006355]	chromosome [GO:0005694]; nucleus [GO:0005634]	histone methyltransferase activity (H3-K36 specific) [GO:0046975]	SET2-1 PP7435_Chr1-1070
gene1126	ACIB2EUKG768865	Protein LST4	1113.06	1388.84	1063.81	1306.21	1315.97	1307.98	-0.0777588	0.188177	-0.413221	0.679445	0.731627	0.0683757	0.188143	0.363425	0.716287	0.772833	BQ9382_C1-5635	SOP79766.1	protein_coding	F2QLG9	UniRef100_F2QLG9 Uncharacterized protein n=2 Tax=Komagataella phaffii TaxID=460519 RepID=F2QLG9_KOMPC	F2QLG9_KOMPC	-	-	-	-	-	PP7435_Chr1-1071
gene1127	ACIB2EUKG768866	Midasin	2366.38	2531.85	2005.33	2049.45	2465.69	2858.86	-0.272649	0.159897	-1.70516	0.0881646	0.121293	0.120097	0.159628	0.752351	0.45184	0.531012	BQ9382_C1-5640	SOP79767.1	protein_coding	F2QLH0	UniRef100_F2QLH0 Uncharacterized protein n=2 Tax=Komagataella phaffii TaxID=460519 RepID=F2QLH0_KOMPC	F2QLH0_KOMPC	GO:0003712; GO:0060962	transcription coregulator activity [GO:0003712]; regulation of ribosomal protein gene transcription by RNA polymerase II [GO:0060962]	regulation of ribosomal protein gene transcription by RNA polymerase II [GO:0060962]	-	transcription coregulator activity [GO:0003712]	PP7435_Chr1-1072
gene1128	ACIB2EUKG768867	Eukaryotic translation initiation factor 3 subunit F	2754.1	2726.89	2227.18	2289.84	2391.58	2548.69	-0.27897	0.149591	-1.86489	0.0621973	0.0885549	-0.149954	0.149585	-1.00246	0.316121	0.392242	BQ9382_C1-5645	SOP79768.1	protein_coding	F2QLH1	UniRef100_F2QLH1 Uncharacterized protein n=2 Tax=Komagataella phaffii TaxID=460519 RepID=F2QLH1_KOMPC	F2QLH1_KOMPC	GO:0003743; GO:0005852; GO:0031369	eukaryotic translation initiation factor 3 complex [GO:0005852]; translation initiation factor activity [GO:0003743]; translation initiation factor binding [GO:0031369]	-	eukaryotic translation initiation factor 3 complex [GO:0005852]	translation initiation factor activity [GO:0003743]; translation initiation factor binding [GO:0031369]	PP7435_Chr1-1073
gene1129	ACIB2EUKG768868	Protein transport protein SEC31	777.439	742.954	1010.78	1124.15	4722.06	4491.85	0.490491	0.160585	3.0544	0.00225513	0.00421653	2.59958	0.158342	16.4175	1.43e-60	1.42e-58	BQ9382_C1-5650	SOP79769.1	protein_coding	F2QLH2	UniRef100_F2QLH2 Uncharacterized protein n=2 Tax=Komagataella phaffii TaxID=460519 RepID=F2QLH2_KOMPC	F2QLH2_KOMPC	GO:0000981; GO:0005634; GO:0008270	nucleus [GO:0005634]; DNA-binding transcription factor activity, RNA polymerase II-specific [GO:0000981]; zinc ion binding [GO:0008270]	-	nucleus [GO:0005634]	DNA-binding transcription factor activity, RNA polymerase II-specific [GO:0000981]; zinc ion binding [GO:0008270]	PP7435_Chr1-1074
gene113	ACIB2EUKG767888	Ubiquitin-specific protease that deubiquitinates ubiquitin-protein moieties	923.709	1517.66	326.827	333.18	656.983	679.65	-1.88752	0.236284	-7.98835	1.37e-15	9.65e-15	-0.86971	0.23324	-3.72881	0.000192383	0.000512203	BQ9382_C1-0570	SOP78791.1	protein_coding	F2QLY9	UniRef100_F2QLY9 Ubiquitin carboxyl-terminal hydrolase 10 n=2 Tax=Komagataella phaffii TaxID=460519 RepID=F2QLY9_KOMPC	F2QLY9_KOMPC	GO:0006511; GO:0016579; GO:0036459	thiol-dependent ubiquitinyl hydrolase activity [GO:0036459]; protein deubiquitination [GO:0016579]; ubiquitin-dependent protein catabolic process [GO:0006511]	protein deubiquitination [GO:0016579]; ubiquitin-dependent protein catabolic process [GO:0006511]	-	thiol-dependent ubiquitinyl hydrolase activity [GO:0036459]	UBP10 PP7435_Chr1-0110
gene1130	ACIB2EUKG768869	Phosphoglycerate kinase	42662.9	41230.8	64487.6	69441.9	65535	64392.3	0.674851	0.141355	4.77415	1.8e-06	5.23e-06	0.631075	0.141362	4.46424	8.04e-06	2.67e-05	BQ9382_C1-5655	SOP79770.1	protein_coding	F2QLH3	UniRef100_F2QLH3 Phosphoglycerate kinase n=2 Tax=Komagataella phaffii TaxID=460519 RepID=F2QLH3_KOMPC	F2QLH3_KOMPC	GO:0004618; GO:0006096	phosphoglycerate kinase activity [GO:0004618]; glycolytic process [GO:0006096]	glycolytic process [GO:0006096]	-	phosphoglycerate kinase activity [GO:0004618]	PGK1 PP7435_Chr1-1075
gene1131	ACIB2EUKG768870	Inositol polyphosphate multikinase (IPMK)	757.401	799.197	861.437	856.369	1057.58	1043.42	0.141955	0.165445	0.858015	0.390884	0.457722	0.432553	0.165053	2.62069	0.00877526	0.0165789	BQ9382_C1-5660	SOP79771.1	protein_coding	C4QY08	UniRef100_C4QY08 Kinase n=2 Tax=Komagataella phaffii TaxID=460519 RepID=C4QY08_KOMPG	NA	GO:0000122; GO:0000821; GO:0000823; GO:0000824; GO:0000825; GO:0000827; GO:0005634; GO:0008440; GO:0016236; GO:0030674; GO:0032958; GO:0035004; GO:0045944; GO:0050821	nucleus [GO:0005634]; inositol tetrakisphosphate 3-kinase activity [GO:0000824]; inositol tetrakisphosphate 6-kinase activity [GO:0000825]; inositol-1,3,4,5,6-pentakisphosphate kinase activity [GO:0000827]; inositol-1,4,5-trisphosphate 3-kinase activity [GO:0008440]; inositol-1,4,5-trisphosphate 6-kinase activity [GO:0000823]; phosphatidylinositol 3-kinase activity [GO:0035004]; protein binding, …	inositol phosphate biosynthetic process [GO:0032958]; macroautophagy [GO:0016236]; negative regulation of transcription by RNA polymerase II [GO:0000122]; positive regulation of transcription by RNA polymerase II [GO:0045944]; protein stabilization [GO:0050821]; regulation of arginine metabolic process [GO:0000821]	nucleus [GO:0005634]	inositol-1,3,4,5,6-pentakisphosphate kinase activity [GO:0000827]; inositol-1,4,5-trisphosphate 3-kinase activity [GO:0008440]; inositol-1,4,5-trisphosphate 6-kinase activity [GO:0000823]; inositol tetrakisphosphate 3-kinase activity [GO:0000824]; inositol tetrakisphosphate 6-kinase activity [GO:0000825]; phosphatidylinositol 3-kinase activity [GO:0035004]; protein binding, bridging [GO:0030674]	NA
gene1132	ACIB2EUKG768871	Plasma membrane t-SNARE involved in fusion of secretory vesicles at the plasma membrane	3751.94	3168.67	6170.75	5424.56	4752.11	4380.09	0.744574	0.165262	4.50541	6.62e-06	1.79e-05	0.400258	0.165467	2.41897	0.0155647	0.0278267	BQ9382_C1-5665	SOP79772.1	protein_coding	F2QLH5	UniRef100_F2QLH5 t-SNARE n=2 Tax=Komagataella phaffii TaxID=460519 RepID=F2QLH5_KOMPC	F2QLH5_KOMPC	GO:0016020; GO:0016192	membrane [GO:0016020]; vesicle-mediated transport [GO:0016192]	vesicle-mediated transport [GO:0016192]	membrane [GO:0016020]	-	SSO2 PP7435_Chr1-1077
gene1133	ACIB2EUKG768872	Fatty acid synthase subunit alpha	2406.45	2706.93	9745.28	9813.34	13689.5	14412.9	1.93531	0.149269	12.9653	1.93e-38	5.28e-37	2.45818	0.149184	16.4775	5.33e-61	5.35e-59	BQ9382_C1-5670	SOP79773.1	protein_coding	F2QLH6	UniRef100_F2QLH6 Fatty acid synthase subunit alpha n=2 Tax=Komagataella phaffii TaxID=460519 RepID=F2QLH6_KOMPC	F2QLH6_KOMPC	GO:0000287; GO:0004315; GO:0004316; GO:0004321; GO:0008897; GO:0042759; GO:0102131; GO:0102132	3-oxo-glutaryl-[acp] methyl ester reductase activity [GO:0102131]; 3-oxo-pimeloyl-[acp] methyl ester reductase activity [GO:0102132]; 3-oxoacyl-[acyl-carrier-protein] reductase (NADPH) activity [GO:0004316]; 3-oxoacyl-[acyl-carrier-protein] synthase activity [GO:0004315]; fatty-acyl-CoA synthase activity [GO:0004321]; holo-[acyl-carrier-protein] synthase activity [GO:0008897]; magnesium ion bindi…	long-chain fatty acid biosynthetic process [GO:0042759]	-	3-oxoacyl-[acyl-carrier-protein] reductase (NADPH) activity [GO:0004316]; 3-oxoacyl-[acyl-carrier-protein] synthase activity [GO:0004315]; 3-oxo-glutaryl-[acp] methyl ester reductase activity [GO:0102131]; 3-oxo-pimeloyl-[acp] methyl ester reductase activity [GO:0102132]; fatty-acyl-CoA synthase activity [GO:0004321]; holo-[acyl-carrier-protein] synthase activity [GO:0008897]; magnesium ion bindi…	FAS2 PP7435_Chr1-1078
gene1134	ACIB2EUKG768873	Protein that binds Sin3p in a two-hybrid assay	3678.81	2845.72	2772.61	2378.21	3867.79	4156.59	-0.341168	0.180957	-1.88536	0.0593814	0.0849967	0.298628	0.180626	1.65329	0.0982718	0.143494	BQ9382_C1-5675	SOP79774.1	protein_coding	F2QLH7	UniRef100_F2QLH7 Ribosomal RNA processing element (RRPE)-binding protein n=2 Tax=Komagataella phaffii TaxID=460519 RepID=F2QLH7_KOMPC	F2QLH7_KOMPC	-	-	-	-	-	STB3 PP7435_Chr1-1079
gene1135	ACIB2EUKG768874	Suppressor protein STM1	8361.47	10125.6	18069.6	20799.4	18640.9	18320.9	1.07209	0.164136	6.53174	6.5e-11	3e-10	0.999469	0.164159	6.08842	1.14e-09	6.24e-09	BQ9382_C1-5680	SOP79775.1	protein_coding	F2QLH8	UniRef100_F2QLH8 Translation under nutrient stress required protein n=2 Tax=Komagataella phaffii TaxID=460519 RepID=F2QLH8_KOMPC	F2QLH8_KOMPC	GO:0003723	RNA binding [GO:0003723]	-	-	RNA binding [GO:0003723]	STM1 PP7435_Chr1-1080
gene1136	ACIB2EUKG768875	Sec7 guanine nucleotide exchangefactor(GEF)	3371.24	3456.23	6866.61	6616.76	7401.07	7335.89	0.981692	0.142943	6.86773	6.52e-12	3.3e-11	1.11	0.142941	7.76542	8.14e-15	7.26e-14	BQ9382_C1-5685	SOP79776.1	protein_coding	F2QP83	UniRef100_F2QP83 Guanine nucleotide exchange factor n=3 Tax=Komagataella TaxID=460517 RepID=F2QP83_KOMPC	F2QP83_KOMPC	GO:0005086; GO:0032012	ARF guanyl-nucleotide exchange factor activity [GO:0005086]; regulation of ARF protein signal transduction [GO:0032012]	regulation of ARF protein signal transduction [GO:0032012]	-	ARF guanyl-nucleotide exchange factor activity [GO:0005086]	SEC7 PP7435_Chr1-1081
gene1137	ACIB2EUKG768876	GTP cyclohydrolase URC1	28130.1	34878.9	12693.2	11237.1	41362.9	37037.5	-1.39679	0.169521	-8.23963	1.73e-16	1.32e-15	0.315297	0.169352	1.86178	0.062634	0.0963026	BQ9382_C1-5690	SOP79777.1	protein_coding	C4QY14	UniRef100_C4QY14 Uncharacterized protein n=2 Tax=Komagataella phaffii TaxID=460519 RepID=C4QY14_KOMPG	NA	GO:0003935; GO:0009231	GTP cyclohydrolase II activity [GO:0003935]; riboflavin biosynthetic process [GO:0009231]	riboflavin biosynthetic process [GO:0009231]	-	GTP cyclohydrolase II activity [GO:0003935]	NA
gene1138	ACIB2EUKG768877	Mitochondrially localized type 2C protein phosphatase	1731.2	1594.77	2635.17	2101.6	3647.46	3861.23	0.509767	0.17232	2.95826	0.00309385	0.00564276	1.17485	0.171927	6.83341	8.29e-12	5.55e-11	BQ9382_C1-5695	SOP79778.1	protein_coding	C4QY15	UniRef100_C4QY15 Mitochondrially localized type 2C protein phosphatase n=2 Tax=Komagataella phaffii TaxID=460519 RepID=C4QY15_KOMPG	NA	GO:0004721; GO:0046872	metal ion binding [GO:0046872]; phosphoprotein phosphatase activity [GO:0004721]	-	-	metal ion binding [GO:0046872]; phosphoprotein phosphatase activity [GO:0004721]	NA
gene1139	ACIB2EUKG768878	Mitochondrial external NADH dehydrogenase, a type II NAD(P)H:quinone oxidoreductase	6533.09	7133.81	7886.04	7684.35	8259.35	8167.21	0.188052	0.144986	1.29704	0.194617	0.246669	0.265308	0.145	1.8297	0.0672941	0.102914	BQ9382_C1-5700	SOP79779.1	protein_coding	F2QP86	UniRef100_F2QP86 External NADH-ubiquinone oxidoreductase 1, mitochondrial n=2 Tax=Komagataella phaffii TaxID=460519 RepID=F2QP86_KOMPC	F2QP86_KOMPC	GO:0016491	oxidoreductase activity [GO:0016491]	-	-	oxidoreductase activity [GO:0016491]	NDE1 PP7435_Chr1-1084
gene114	ACIB2EUKG767889	NAD(P)-binding Rossmann-fold domains	1087.01	910.776	478.336	433.045	471.706	434.474	-1.13279	0.18954	-5.97652	2.28e-09	8.96e-09	-1.13967	0.190104	-5.99498	2.04e-09	1.07e-08	BQ9382_C1-0575	SOP78792.1	protein_coding	F2QLZ0	UniRef100_F2QLZ0 Putative oxidoreductase n=2 Tax=Komagataella phaffii TaxID=460519 RepID=F2QLZ0_KOMPC	F2QLZ0_KOMPC	GO:0016021	integral component of membrane [GO:0016021]	-	integral component of membrane [GO:0016021]	-	PP7435_Chr1-0111
gene1140	ACIB2EUKG768879	Fe-S cluster assembly protein DRE2	4957.17	5020.15	3526.91	3524.46	4459.67	5214.83	-0.500758	0.15472	-3.23655	0.00120983	0.00235626	-0.0446139	0.154527	-0.288714	0.772801	0.820109	BQ9382_C1-5705	SOP79780.1	protein_coding	C4QY17	UniRef100_C4QY17 Fe-S cluster assembly protein DRE2 n=2 Tax=Komagataella phaffii TaxID=460519 RepID=DRE2_KOMPG	NA	GO:0005758; GO:0009055; GO:0016226; GO:0046872; GO:0051537; GO:0051539	mitochondrial intermembrane space [GO:0005758]; 2 iron, 2 sulfur cluster binding [GO:0051537]; 4 iron, 4 sulfur cluster binding [GO:0051539]; electron transfer activity [GO:0009055]; metal ion binding [GO:0046872]; iron-sulfur cluster assembly [GO:0016226]	iron-sulfur cluster assembly [GO:0016226]	mitochondrial intermembrane space [GO:0005758]	2 iron, 2 sulfur cluster binding [GO:0051537]; 4 iron, 4 sulfur cluster binding [GO:0051539]; electron transfer activity [GO:0009055]; metal ion binding [GO:0046872]	NA
gene1141	ACIB2EUKG768880	Conserved predicted protein	152.282	188.687	322.498	398.579	255.382	294.211	1.08064	0.239177	4.51818	6.24e-06	1.69e-05	0.686302	0.241723	2.8392	0.00452264	0.00914642	BQ9382_C1-5710	SOP79781.1	protein_coding	C4QY18	UniRef100_C4QY18 Uncharacterized protein n=2 Tax=Komagataella phaffii TaxID=460519 RepID=C4QY18_KOMPG	NA	-	-	-	-	-	NA
gene1142	ACIB2EUKG768881	Transferase (Phosphotransferase) domain 1	1578.92	2040.17	6354.72	5007.42	5287.91	5794.13	1.65008	0.189971	8.68598	3.76e-18	3.25e-17	1.6142	0.190027	8.4946	1.99e-17	2.11e-16	BQ9382_C1-5715	SOP79782.1	protein_coding	F2QP89	UniRef100_F2QP89 Calcium/calmodulin-dependent protein kinase 2 n=2 Tax=Komagataella phaffii TaxID=460519 RepID=F2QP89_KOMPC	F2QP89_KOMPC	GO:0004674; GO:0005524	ATP binding [GO:0005524]; protein serine/threonine kinase activity [GO:0004674]	-	-	ATP binding [GO:0005524]; protein serine/threonine kinase activity [GO:0004674]	CMK2 PP7435_Chr1-1087
gene1143	ACIB2EUKG768882	Porphobilinogendeaminase (hydroxymethylbilane synthase), C-terminaldomain	910.685	2675.18	6755.14	5931.84	4551.81	6159.04	1.82284	0.610351	2.98655	0.00282144	0.00519657	1.57856	0.610389	2.58616	0.00970529	0.0181966	BQ9382_C1-5720	SOP79783.1	protein_coding	F2QP90	UniRef100_F2QP90 Porphobilinogen deaminase n=2 Tax=Komagataella phaffii TaxID=460519 RepID=F2QP90_KOMPC	F2QP90_KOMPC	GO:0004418; GO:0018160; GO:0033014	hydroxymethylbilane synthase activity [GO:0004418]; peptidyl-pyrromethane cofactor linkage [GO:0018160]; tetrapyrrole biosynthetic process [GO:0033014]	peptidyl-pyrromethane cofactor linkage [GO:0018160]; tetrapyrrole biosynthetic process [GO:0033014]	-	hydroxymethylbilane synthase activity [GO:0004418]	HEM3 PP7435_Chr1-1088
gene1144	ACIB2EUKG768883	P-loop containing nucleosidetriphosphatehydrolases	68.1261	127.908	193.715	176.753	155.232	135.702	0.913375	0.319936	2.85486	0.00430553	0.00767864	0.566413	0.323252	1.75223	0.0797336	0.11938	BQ9382_C1-5725	SOP79784.1	protein_coding	F2QP91	UniRef100_F2QP91 Gluconokinase n=2 Tax=Komagataella phaffii TaxID=460519 RepID=F2QP91_KOMPC	F2QP91_KOMPC	GO:0005524; GO:0046177; GO:0046316	ATP binding [GO:0005524]; gluconokinase activity [GO:0046316]; D-gluconate catabolic process [GO:0046177]	D-gluconate catabolic process [GO:0046177]	-	ATP binding [GO:0005524]; gluconokinase activity [GO:0046316]	PP7435_Chr1-1089
gene1145	ACIB2EUKG768884	Acetyl-CoAC-acetyltransferase (Acetoacetyl-CoA thiolase), cytosolicenzyme	799.479	948.876	4658.9	4584.98	3973.94	3661.67	2.40197	0.162723	14.7611	2.61e-49	1.1e-47	2.12633	0.16294	13.0497	6.38e-39	2.28e-37	BQ9382_C1-5730	SOP79785.1	protein_coding	F2QP92	UniRef100_F2QP92 Acetyl-CoA acetyltransferase n=2 Tax=Komagataella phaffii TaxID=460519 RepID=F2QP92_KOMPC	F2QP92_KOMPC	GO:0016747	transferase activity, transferring acyl groups other than amino-acyl groups [GO:0016747]	-	-	transferase activity, transferring acyl groups other than amino-acyl groups [GO:0016747]	ERG10 PP7435_Chr1-1090
gene1146	ACIB2EUKG768885	Transferase(Phosphotransferase) domain 1	212.393	212.273	689.366	494.025	462.692	525.703	1.4768	0.226121	6.53103	6.53e-11	3.01e-10	1.21822	0.22728	5.35998	8.32e-08	3.61e-07	BQ9382_C1-5735	SOP79786.1	protein_coding	F2QP93	UniRef100_F2QP93 RNA polymerase II holoenzyme component n=2 Tax=Komagataella phaffii TaxID=460519 RepID=F2QP93_KOMPC	F2QP93_KOMPC	GO:0004672; GO:0005524	ATP binding [GO:0005524]; protein kinase activity [GO:0004672]	-	-	ATP binding [GO:0005524]; protein kinase activity [GO:0004672]	SSN3 PP7435_Chr1-1091
gene1147	ACIB2EUKG768886	Genomic scaffold, Kuraishia_capsulata_scaffold_6	767.42	746.582	398.252	462.21	311.466	267.983	-0.813788	0.194202	-4.19043	2.78e-05	6.87e-05	-1.38425	0.197944	-6.99313	2.69e-12	1.89e-11	BQ9382_C1-5740	SOP79787.1	protein_coding	F2QP94	UniRef100_F2QP94 Uncharacterized protein n=2 Tax=Komagataella phaffii TaxID=460519 RepID=F2QP94_KOMPC	F2QP94_KOMPC	-	-	-	-	-	PP7435_Chr1-1092
gene1148	ACIB2EUKG768887	PHO85 cyclin-5	368.682	310.244	290.032	333.18	257.385	319.299	-0.121529	0.225521	-0.538881	0.589969	0.649457	-0.236245	0.226828	-1.04152	0.297636	0.372887	BQ9382_C1-5745	SOP79788.1	protein_coding	F2QP95	UniRef100_F2QP95 Uncharacterized protein n=2 Tax=Komagataella phaffii TaxID=460519 RepID=F2QP95_KOMPC	F2QP95_KOMPC	-	-	-	-	-	PP7435_Chr1-1093
gene1149	ACIB2EUKG768888	Golgi membrane protein with similarity to mammalian CASP	1232.28	901.705	1231.55	1097.64	1111.66	1102.72	0.126433	0.194959	0.648511	0.516654	0.580127	0.0539181	0.195287	0.276096	0.782474	0.827623	BQ9382_C1-5750	SOP79789.1	protein_coding	F2QP96	UniRef100_F2QP96 Uncharacterized protein n=2 Tax=Komagataella phaffii TaxID=460519 RepID=F2QP96_KOMPC	F2QP96_KOMPC	GO:0006891; GO:0030173	integral component of Golgi membrane [GO:0030173]; intra-Golgi vesicle-mediated transport [GO:0006891]	intra-Golgi vesicle-mediated transport [GO:0006891]	integral component of Golgi membrane [GO:0030173]	-	COY1 PP7435_Chr1-1094
gene115	ACIB2EUKG767890	YVTN repeat-like/Quinoprotein amine dehydrogenase	210.389	215.901	255.401	232.43	314.47	299.913	0.193175	0.220523	0.875988	0.381036	0.447996	0.527468	0.219237	2.40592	0.0161316	0.0286327	BQ9382_C1-0580	SOP78793.1	protein_coding	F2QLZ1	UniRef100_F2QLZ1 Rix1 complex component n=1 Tax=Komagataella phaffii (strain ATCC 76273 / CBS 7435 / CECT 11047 / NRRL Y-11430 / Wegner 21-1) TaxID=981350 RepID=F2QLZ1_KOMPC	F2QLZ1_KOMPC	-	-	-	-	-	IPI3 PP7435_Chr1-0112
gene1150	ACIB2EUKG768889	Subunit of the SWI/SNF chromatin remodeling complex	1259.33	1254.59	2802.92	2554.08	2575.85	2694.65	1.09128	0.154531	7.06189	1.64e-12	8.75e-12	1.06794	0.154663	6.90493	5.02e-12	3.44e-11	BQ9382_C1-5755	SOP79790.1	protein_coding	F2QP97	UniRef100_F2QP97 SWI/SNF chromatin-remodeling complex subunit n=2 Tax=Komagataella phaffii TaxID=460519 RepID=F2QP97_KOMPC	F2QP97_KOMPC	GO:0003677; GO:0005634	nucleus [GO:0005634]; DNA binding [GO:0003677]	-	nucleus [GO:0005634]	DNA binding [GO:0003677]	SWI3 PP7435_Chr1-1095
gene1151	ACIB2EUKG768890	Ubiquitin-like modifier-activating enzyme ATG7	1399.59	1458.69	1476.13	1164.8	1486.22	1821.14	-0.114905	0.188526	-0.609495	0.542196	0.604595	0.210116	0.188258	1.1161	0.264378	0.337295	BQ9382_C1-5760	SOP79791.1	protein_coding	F2QP98	UniRef100_F2QP98 Autophagy-related protein 7 n=2 Tax=Komagataella phaffii TaxID=460519 RepID=F2QP98_KOMPC	F2QP98_KOMPC	GO:0000407; GO:0006914; GO:0008641; GO:0015031	phagophore assembly site [GO:0000407]; ubiquitin-like modifier activating enzyme activity [GO:0008641]; autophagy [GO:0006914]; protein transport [GO:0015031]	autophagy [GO:0006914]; protein transport [GO:0015031]	phagophore assembly site [GO:0000407]	ubiquitin-like modifier activating enzyme activity [GO:0008641]	ATG7 PP7435_Chr1-1096
gene1152	ACIB2EUKG768891	Highly conserved nuclear protein required for actin cytoskeleton organization	1215.25	1035.96	1127.66	1049.03	1134.7	1408.34	-0.0485591	0.185366	-0.261963	0.79335	0.829265	0.175627	0.185196	0.948332	0.34296	0.420638	BQ9382_C1-5765	SOP79792.1	protein_coding	F2QP99	UniRef100_F2QP99 Actin cytoskeleton organization n=2 Tax=Komagataella phaffii TaxID=460519 RepID=F2QP99_KOMPC	F2QP99_KOMPC	GO:0000055; GO:0005730; GO:0030036; GO:0042273	nucleolus [GO:0005730]; actin cytoskeleton organization [GO:0030036]; ribosomal large subunit biogenesis [GO:0042273]; ribosomal large subunit export from nucleus [GO:0000055]	actin cytoskeleton organization [GO:0030036]; ribosomal large subunit biogenesis [GO:0042273]; ribosomal large subunit export from nucleus [GO:0000055]	nucleolus [GO:0005730]	-	SDA1 PP7435_Chr1-1097
gene1153	ACIB2EUKG768892	Protein kinase-like (PK-like)	631.168	848.183	1429.6	1266.44	1300.95	1468.77	0.864798	0.196004	4.41214	1.02e-05	2.69e-05	0.903813	0.196121	4.60844	4.06e-06	1.4e-05	BQ9382_C1-5770	SOP79793.1	protein_coding	F2QPA0	UniRef100_F2QPA0 Protein kinase n=2 Tax=Komagataella phaffii TaxID=460519 RepID=F2QPA0_KOMPC	F2QPA0_KOMPC	GO:0004672; GO:0005524	ATP binding [GO:0005524]; protein kinase activity [GO:0004672]	-	-	ATP binding [GO:0005524]; protein kinase activity [GO:0004672]	NNK1 PP7435_Chr1-1098
gene1154	ACIB2EUKG768893	Ubiquinone-binding protein QP-C ofcytochrome bc1 complex (Ubiquinol-cytochrome c reductase)	3769.98	4746.2	8358.97	9697.57	6497.72	7577.64	1.0842	0.179333	6.04575	1.49e-09	5.99e-09	0.724706	0.179459	4.03829	5.38e-05	0.000156229	BQ9382_C1-5775	SOP79794.1	protein_coding	F2QPA1	UniRef100_F2QPA1 Ubiquinol cytochrome-c reductase complex subunit 8 n=2 Tax=Komagataella phaffii TaxID=460519 RepID=F2QPA1_KOMPC	F2QPA1_KOMPC	GO:0008121	ubiquinol-cytochrome-c reductase activity [GO:0008121]	-	-	ubiquinol-cytochrome-c reductase activity [GO:0008121]	QCR8 PP7435_Chr1-1099
gene1155	ACIB2EUKG768894	Farnesyl pyrophosphate synthase	2983.52	2719.63	5891.54	6632.66	4522.77	4579.66	1.1351	0.153945	7.37342	1.66e-13	9.72e-13	0.674576	0.15421	4.3744	1.22e-05	3.91e-05	BQ9382_C1-5780	SOP79795.1	protein_coding	F2QPA2	UniRef100_F2QPA2 Farnesyl pyrophosphate synthase n=2 Tax=Komagataella phaffii TaxID=460519 RepID=F2QPA2_KOMPC	F2QPA2_KOMPC	GO:0008299; GO:0016765	transferase activity, transferring alkyl or aryl (other than methyl) groups [GO:0016765]; isoprenoid biosynthetic process [GO:0008299]	isoprenoid biosynthetic process [GO:0008299]	-	transferase activity, transferring alkyl or aryl (other than methyl) groups [GO:0016765]	ERG20 PP7435_Chr1-1100
gene1156	ACIB2EUKG768895	Likely SIR2 family histonedeacetylase similar to S. cerevisiae HST2 (YPL015C) involved in telomeric chromatin silencing	618.144	438.152	651.489	641.614	333.499	321.579	0.292748	0.213337	1.37223	0.169992	0.218779	-0.688035	0.217558	-3.16253	0.00156402	0.00352132	BQ9382_C1-5785	SOP79796.1	protein_coding	F2QPA3	UniRef100_F2QPA3 NAD-dependent protein deacetylase n=2 Tax=Komagataella phaffii TaxID=460519 RepID=F2QPA3_KOMPC	F2QPA3_KOMPC	GO:0008270; GO:0016740; GO:0017136; GO:0070403	NAD+ binding [GO:0070403]; NAD-dependent histone deacetylase activity [GO:0017136]; transferase activity [GO:0016740]; zinc ion binding [GO:0008270]	-	-	NAD+ binding [GO:0070403]; NAD-dependent histone deacetylase activity [GO:0017136]; transferase activity [GO:0016740]; zinc ion binding [GO:0008270]	HST2 PP7435_Chr1-1101
gene1157	ACIB2EUKG768896	Genomic scaffold, Kuraishia_capsulata_scaffold_2	1551.87	1697.27	958.836	859.021	1017.52	982.984	-0.838604	0.166409	-5.03943	4.67e-07	1.44e-06	-0.699711	0.166375	-4.20564	2.6e-05	7.97e-05	BQ9382_C1-5790	SOP79797.1	protein_coding	F2QPA4	UniRef100_F2QPA4 RQC (Ribosome quality control complex) component n=2 Tax=Komagataella phaffii TaxID=460519 RepID=F2QPA4_KOMPC	F2QPA4_KOMPC	-	-	-	-	-	RQC2 PP7435_Chr1-1102
gene1158	ACIB2EUKG768897	Zeta subunit of the coatomer complex(COPI), whic h coats Golgi-derived transport vesicles	403.747	410.938	1101.69	1131.22	650.974	572.457	1.45463	0.177608	8.19012	2.61e-16	1.97e-15	0.587212	0.180137	3.25981	0.00111487	0.00260183	BQ9382_C1-5795	SOP79798.1	protein_coding	F2QPA5	UniRef100_F2QPA5 Coatomer subunit zeta n=2 Tax=Komagataella phaffii TaxID=460519 RepID=F2QPA5_KOMPC	F2QPA5_KOMPC	GO:0000139; GO:0006890; GO:0015031; GO:0030126	COPI vesicle coat [GO:0030126]; Golgi membrane [GO:0000139]; protein transport [GO:0015031]; retrograde vesicle-mediated transport, Golgi to endoplasmic reticulum [GO:0006890]	protein transport [GO:0015031]; retrograde vesicle-mediated transport, Golgi to endoplasmic reticulum [GO:0006890]	COPI vesicle coat [GO:0030126]; Golgi membrane [GO:0000139]	-	RET3 PP7435_Chr1-1103
gene1159	ACIB2EUKG768898	Transcription initiation factor TFIID subunit 3	293.543	293.009	448.034	425.975	433.649	445.878	0.574934	0.194741	2.9523	0.00315411	0.00574303	0.584303	0.19524	2.99275	0.00276479	0.00588304	BQ9382_C1-5800	SOP79799.1	protein_coding	F2QPA6	UniRef100_F2QPA6 Transcription initiation factor TFIID subunit 3 n=2 Tax=Komagataella phaffii TaxID=460519 RepID=F2QPA6_KOMPC	F2QPA6_KOMPC	GO:0003743; GO:0046982	protein heterodimerization activity [GO:0046982]; translation initiation factor activity [GO:0003743]	-	-	protein heterodimerization activity [GO:0046982]; translation initiation factor activity [GO:0003743]	TAF3 PP7435_Chr1-1104
gene116	ACIB2EUKG767891	U4/U6.U5 small nuclear ribonucleoprotein 27kDa protein	22.0408	36.2859	43.2883	45.0721	21.0315	23.9474	0.595268	0.499892	1.19079	0.233735	0.290682	-0.381515	0.525688	-0.725743	0.467996	0.546566	BQ9382_C1-0585	SOP78794.1	protein_coding	F2QLZ2	UniRef100_F2QLZ2 Uncharacterized protein n=2 Tax=Komagataella phaffii TaxID=460519 RepID=F2QLZ2_KOMPC	F2QLZ2_KOMPC	GO:0008380	RNA splicing [GO:0008380]	RNA splicing [GO:0008380]	-	-	PP7435_Chr1-0113
gene1160	ACIB2EUKG768899	Protein required for export of the ribosomal subunits	967.791	1309.92	1249.95	1216.06	1978.96	1816.58	0.113979	0.189206	0.602405	0.546905	0.608594	0.736331	0.188565	3.90492	9.43e-05	0.000263217	BQ9382_C1-5805	SOP79800.1	protein_coding	F2QPA7	UniRef100_F2QPA7 Ribosomal subunits exporting protein n=2 Tax=Komagataella phaffii TaxID=460519 RepID=F2QPA7_KOMPC	F2QPA7_KOMPC	-	-	-	-	-	RRP12 PP7435_Chr1-1105
gene1161	ACIB2EUKG768900	37S ribosomal protein S16	619.146	544.289	429.636	497.56	423.634	432.194	-0.32578	0.19369	-1.68197	0.092575	0.127007	-0.442698	0.194723	-2.27348	0.0229973	0.0393514	BQ9382_C1-5810	SOP79801.1	protein_coding	F2QPA8	UniRef100_F2QPA8 37S ribosomal protein S16, mitochondrial n=2 Tax=Komagataella phaffii TaxID=460519 RepID=F2QPA8_KOMPC	F2QPA8_KOMPC	GO:0003735; GO:0005840; GO:0006412	ribosome [GO:0005840]; structural constituent of ribosome [GO:0003735]; translation [GO:0006412]	translation [GO:0006412]	ribosome [GO:0005840]	structural constituent of ribosome [GO:0003735]	MRPS16 PP7435_Chr1-1106
gene1162	ACIB2EUKG768901	Genomic scaffold, Kuraishia_capsulata_scaffold_2	2234.13	2522.78	914.465	999.539	1516.27	1607.9	-1.31307	0.164242	-7.99471	1.3e-15	9.21e-15	-0.606837	0.16316	-3.71929	0.000199787	0.000529578	BQ9382_C1-5815	SOP79802.1	protein_coding	F2QPA9	UniRef100_F2QPA9 Uncharacterized protein n=2 Tax=Komagataella phaffii TaxID=460519 RepID=F2QPA9_KOMPC	F2QPA9_KOMPC	-	-	-	-	-	PP7435_Chr1-1107
gene1163	ACIB2EUKG768902	Activator of multidrug resistance genes,forms a heterodimer with Pdr1p	294.545	253.094	254.319	266.014	288.431	298.772	-0.0724168	0.217627	-0.332757	0.739317	0.783044	0.101208	0.217328	0.465691	0.641436	0.707369	BQ9382_C1-5820	SOP79803.1	protein_coding	F2QPB0	UniRef100_F2QPB0 Transcription factor n=2 Tax=Komagataella phaffii TaxID=460519 RepID=F2QPB0_KOMPC	F2QPB0_KOMPC	GO:0000981; GO:0003677; GO:0005634; GO:0006351; GO:0008270	nucleus [GO:0005634]; DNA binding [GO:0003677]; DNA-binding transcription factor activity, RNA polymerase II-specific [GO:0000981]; zinc ion binding [GO:0008270]; transcription, DNA-templated [GO:0006351]	transcription, DNA-templated [GO:0006351]	nucleus [GO:0005634]	DNA binding [GO:0003677]; DNA-binding transcription factor activity, RNA polymerase II-specific [GO:0000981]; zinc ion binding [GO:0008270]	STB5 PP7435_Chr1-1108
gene1164	ACIB2EUKG768903	tRNA(His) guanylyltransferase	250.463	218.623	147.18	169.683	179.268	180.176	-0.563118	0.244076	-2.30714	0.021047	0.0329204	-0.383416	0.243589	-1.57403	0.115481	0.164679	BQ9382_C1-5825	SOP79804.1	protein_coding	F2QPB1	UniRef100_F2QPB1 tRNA(His) guanylyltransferase n=2 Tax=Komagataella phaffii TaxID=460519 RepID=F2QPB1_KOMPC	F2QPB1_KOMPC	GO:0000287; GO:0005525; GO:0006400; GO:0008193	GTP binding [GO:0005525]; magnesium ion binding [GO:0000287]; tRNA guanylyltransferase activity [GO:0008193]; tRNA modification [GO:0006400]	tRNA modification [GO:0006400]	-	GTP binding [GO:0005525]; magnesium ion binding [GO:0000287]; tRNA guanylyltransferase activity [GO:0008193]	THG1 PP7435_Chr1-1109
gene1165	ACIB2EUKG768904	DNA-directed RNA polymerase	1265.34	1886.87	1760.75	1771.07	2177.26	2280.71	0.163625	0.201984	0.810092	0.417887	0.483664	0.499533	0.201788	2.47554	0.0133036	0.0241746	BQ9382_C1-5830	SOP79805.1	protein_coding	F2QPB2	UniRef100_F2QPB2 DNA-directed RNA polymerase subunit beta n=3 Tax=Komagataella TaxID=460517 RepID=F2QPB2_KOMPC	F2QPB2_KOMPC	GO:0003677; GO:0003899; GO:0005634; GO:0006351; GO:0032549	nucleus [GO:0005634]; DNA binding [GO:0003677]; DNA-directed 5'-3' RNA polymerase activity [GO:0003899]; ribonucleoside binding [GO:0032549]; transcription, DNA-templated [GO:0006351]	transcription, DNA-templated [GO:0006351]	nucleus [GO:0005634]	DNA binding [GO:0003677]; DNA-directed 5'-3' RNA polymerase activity [GO:0003899]; ribonucleoside binding [GO:0032549]	RPA135 PP7435_Chr1-1110
gene1166	ACIB2EUKG768905	calcium-transporting P-type ATPase,PMR1-type	7592.05	9035.19	8336.24	12547.7	7983.94	8489.93	0.328949	0.204675	1.60718	0.108016	0.146012	-0.0134229	0.204766	-0.0655524	0.947734	0.959046	BQ9382_C1-5835	SOP79806.1	protein_coding	Q09GF2	UniRef100_Q09GF2 Calcium-transporting ATPase n=3 Tax=Komagataella TaxID=460517 RepID=Q09GF2_PICPA	NA	GO:0005388; GO:0005524; GO:0016021	integral component of membrane [GO:0016021]; ATP binding [GO:0005524]; calcium transmembrane transporter activity, phosphorylative mechanism [GO:0005388]	-	integral component of membrane [GO:0016021]	ATP binding [GO:0005524]; calcium transmembrane transporter activity, phosphorylative mechanism [GO:0005388]	NA
gene1167	ACIB2EUKG768906	Protein required for respiratory growth	102857	109919	54677.4	84788.5	75504.9	87240.4	-0.609404	0.206706	-2.94817	0.00319657	0.00581448	-0.386727	0.206703	-1.87093	0.0613551	0.0945775	BQ9382_C1-5840	SOP79807.1	protein_coding	F2QPB4	UniRef100_F2QPB4 Threonylcarbamoyl-AMP synthase n=2 Tax=Komagataella phaffii TaxID=460519 RepID=F2QPB4_KOMPC	F2QPB4_KOMPC	GO:0003677; GO:0003725; GO:0005524; GO:0005737; GO:0008033; GO:0061710	cytoplasm [GO:0005737]; ATP binding [GO:0005524]; DNA binding [GO:0003677]; double-stranded RNA binding [GO:0003725]; L-threonylcarbamoyladenylate synthase [GO:0061710]; tRNA processing [GO:0008033]	tRNA processing [GO:0008033]	cytoplasm [GO:0005737]	ATP binding [GO:0005524]; DNA binding [GO:0003677]; double-stranded RNA binding [GO:0003725]; L-threonylcarbamoyladenylate synthase [GO:0061710]	SUA5 PP7435_Chr1-1112
gene1168	ACIB2EUKG768907	Conserved predicted protein	70815	71153.9	64104.5	96247.4	78544.5	70373.4	0.175686	0.197713	0.888589	0.374224	0.44123	0.068946	0.197719	0.348707	0.727309	0.781926	BQ9382_C1-5845	SOP79808.1	protein_coding	F2QPB5	UniRef100_F2QPB5 Uncharacterized protein n=2 Tax=Komagataella phaffii TaxID=460519 RepID=F2QPB5_KOMPC	F2QPB5_KOMPC	-	-	-	-	-	PP7435_Chr1-1113
gene1169	ACIB2EUKG768908	Ubiquitin Conjugating Enzyme	1359.52	1255.49	2071.34	2506.36	1336	1444.83	0.808379	0.171656	4.70929	2.49e-06	7.07e-06	0.0886467	0.172687	0.513339	0.607714	0.67835	BQ9382_C1-5850	SOP79809.1	protein_coding	A0A1G4KPF9	UniRef100_A0A1G4KPF9 Rub1p conjugation mediating protein n=2 Tax=Komagataella phaffii TaxID=460519 RepID=A0A1G4KPF9_KOMPC	A0A1G4KPF9_KOMPC	GO:0005524; GO:0016740	ATP binding [GO:0005524]; transferase activity [GO:0016740]	-	-	ATP binding [GO:0005524]; transferase activity [GO:0016740]	UBC12 PP7435_Chr1-2808
gene117	ACIB2EUKG767892	RNA-binding domain, RBD	391.725	391.888	283.538	300.48	179.268	175.614	-0.423455	0.207349	-2.04223	0.041129	0.0610578	-1.14256	0.213942	-5.3405	9.27e-08	3.99e-07	BQ9382_C1-0590	SOP78795.1	protein_coding	F2QLZ3	UniRef100_F2QLZ3 40S ribosomal subunit biogenesis protein n=2 Tax=Komagataella phaffii TaxID=460519 RepID=F2QLZ3_KOMPC	F2QLZ3_KOMPC	GO:0003723	RNA binding [GO:0003723]	-	-	RNA binding [GO:0003723]	NOP6 PP7435_Chr1-0114
gene1170	ACIB2EUKG768909	Ribosomal RNA-processing protein 8	1020.89	1113.98	1789.97	2554.97	1005.5	1192.81	1.02563	0.205283	4.99618	5.85e-07	1.79e-06	0.0417369	0.206603	0.202015	0.839905	0.875735	BQ9382_C1-5855	SOP79810.1	protein_coding	A0A1G4KPH9	UniRef100_A0A1G4KPH9 25S rRNA (Adenine(645)-N(1))-methyltransferase n=2 Tax=Komagataella phaffii TaxID=460519 RepID=A0A1G4KPH9_KOMPC	A0A1G4KPH9_KOMPC	GO:0005730; GO:0006364; GO:0008168; GO:0032259	nucleolus [GO:0005730]; methyltransferase activity [GO:0008168]; methylation [GO:0032259]; rRNA processing [GO:0006364]	methylation [GO:0032259]; rRNA processing [GO:0006364]	nucleolus [GO:0005730]	methyltransferase activity [GO:0008168]	RRP8 PP7435_Chr1-2819
gene1171	ACIB2EUKG768910	Telomere regulation protein Stn1	642.188	519.796	380.937	560.308	423.634	534.825	-0.301407	0.239213	-1.25999	0.207672	0.261749	-0.278218	0.239542	-1.16146	0.245456	0.316127	BQ9382_C1-5860	SOP79811.1	protein_coding	A0A1G4KPF1	UniRef100_A0A1G4KPF1 Uncharacterized protein n=2 Tax=Komagataella phaffii TaxID=460519 RepID=A0A1G4KPF1_KOMPC	A0A1G4KPF1_KOMPC	-	-	-	-	-	PP7435_Chr1-1115
gene1172	ACIB2EUKG768911	Transthyretin (synonym: prealbumin)	636.177	607.789	307.347	311.969	479.718	441.316	-1.00585	0.189213	-5.31599	1.06e-07	3.49e-07	-0.43294	0.186875	-2.31674	0.0205179	0.0355461	BQ9382_C1-5865	SOP79812.1	protein_coding	F2QPB8	UniRef100_F2QPB8 5-hydroxyisourate hydrolase n=2 Tax=Komagataella phaffii TaxID=460519 RepID=F2QPB8_KOMPC	F2QPB8_KOMPC	GO:0006144; GO:0033971	hydroxyisourate hydrolase activity [GO:0033971]; purine nucleobase metabolic process [GO:0006144]	purine nucleobase metabolic process [GO:0006144]	-	hydroxyisourate hydrolase activity [GO:0033971]	PP7435_Chr1-1116
gene1173	ACIB2EUKG768912	Conserved predicted protein	2364.37	2481.96	1385.23	1549.24	4155.22	3556.76	-0.723434	0.164832	-4.38892	1.14e-05	2.97e-05	0.670312	0.16359	4.0975	4.18e-05	0.000123425	BQ9382_C1-5870	SOP79813.1	protein_coding	F2QPB9	UniRef100_F2QPB9 Uncharacterized protein n=2 Tax=Komagataella phaffii TaxID=460519 RepID=F2QPB9_KOMPC	F2QPB9_KOMPC	-	-	-	-	-	PP7435_Chr1-1117
gene1174	ACIB2EUKG768913	Conserved predicted protein	200.371	190.501	93.0698	110.471	204.306	141.404	-0.938236	0.284694	-3.2956	0.000982114	0.00193569	-0.174118	0.27834	-0.625559	0.531604	0.607388	BQ9382_C1-5875	SOP79814.1	protein_coding	A0A1G4KPF0	UniRef100_A0A1G4KPF0 Uncharacterized protein n=2 Tax=Komagataella phaffii TaxID=460519 RepID=A0A1G4KPF0_KOMPC	A0A1G4KPF0_KOMPC	-	-	-	-	-	PP7435_Chr1-2830
gene1175	ACIB2EUKG768914	Something about silencing protein 4	330.612	235.858	130.947	167.032	114.171	125.439	-0.922509	0.272992	-3.37926	0.000726814	0.00146606	-1.24112	0.277463	-4.47312	7.71e-06	2.57e-05	BQ9382_C1-5880	SOP79815.1	protein_coding	F2QPC0	UniRef100_F2QPC0 Uncharacterized protein n=2 Tax=Komagataella phaffii TaxID=460519 RepID=F2QPC0_KOMPC	F2QPC0_KOMPC	GO:0016573	histone acetylation [GO:0016573]	histone acetylation [GO:0016573]	-	-	PP7435_Chr1-1118
gene1176	ACIB2EUKG768915	Cell division control protein 1	372.69	344.716	115.796	153.775	161.241	190.439	-1.40719	0.248351	-5.66612	1.46e-08	5.33e-08	-1.02979	0.245907	-4.18773	2.82e-05	8.54e-05	BQ9382_C1-5885	SOP79816.1	protein_coding	C4QY53	UniRef100_C4QY53 Uncharacterized protein n=2 Tax=Komagataella phaffii TaxID=460519 RepID=C4QY53_KOMPG	NA	GO:0006506; GO:0016021; GO:0016787	integral component of membrane [GO:0016021]; hydrolase activity [GO:0016787]; GPI anchor biosynthetic process [GO:0006506]	GPI anchor biosynthetic process [GO:0006506]	integral component of membrane [GO:0016021]	hydrolase activity [GO:0016787]	NA
gene1177	ACIB2EUKG768916	Exocyst complex component sec10	738.366	547.01	578.981	679.616	510.764	449.299	-0.0288049	0.212372	-0.135634	0.89211	0.910741	-0.419661	0.214005	-1.96099	0.0498804	0.0785406	BQ9382_C1-5890	SOP79817.1	protein_coding	F2QPC2	UniRef100_F2QPC2 Exocyst complex component n=2 Tax=Komagataella phaffii TaxID=460519 RepID=F2QPC2_KOMPC	F2QPC2_KOMPC	GO:0000145; GO:0006887; GO:0048278	exocyst [GO:0000145]; exocytosis [GO:0006887]; vesicle docking [GO:0048278]	exocytosis [GO:0006887]; vesicle docking [GO:0048278]	exocyst [GO:0000145]	-	SEC10 PP7435_Chr1-1120
gene1178	ACIB2EUKG768917	Conserved nuclear RNA-binding protein	473.877	439.967	2508.56	2481.62	1434.15	1351.32	2.44946	0.162153	15.1058	1.48e-51	6.54e-50	1.60849	0.163351	9.84678	7.08e-23	1.05e-21	BQ9382_C1-5895	SOP79818.1	protein_coding	F2QPC3	UniRef100_F2QPC3 RNA-binding protein n=2 Tax=Komagataella phaffii TaxID=460519 RepID=F2QPC3_KOMPC	F2QPC3_KOMPC	-	-	-	-	-	THO1 PP7435_Chr1-1121
gene1179	ACIB2EUKG768918	Transcriptional activator	464.86	693.061	1064.89	1148.01	2106.15	2043.51	0.933533	0.206555	4.51953	6.2e-06	1.68e-05	1.84038	0.205617	8.95054	3.54e-19	4.26e-18	BQ9382_C1-5900	SOP79819.1	protein_coding	F2QPC4	UniRef100_F2QPC4 Transcription factor n=2 Tax=Komagataella phaffii TaxID=460519 RepID=F2QPC4_KOMPC	F2QPC4_KOMPC	GO:0004525; GO:0006396	ribonuclease III activity [GO:0004525]; RNA processing [GO:0006396]	RNA processing [GO:0006396]	-	ribonuclease III activity [GO:0004525]	VHR2 PP7435_Chr1-1122
gene118	ACIB2EUKG767893	P-loop containing nucleosidetriphosphatehydrolases	489.907	504.374	967.493	772.412	468.701	401.404	0.806178	0.19802	4.0712	4.68e-05	0.000112295	-0.191667	0.201481	-0.95129	0.341457	0.418889	BQ9382_C1-0595	SOP78796.1	protein_coding	F2QLZ4	UniRef100_F2QLZ4 Small GTPase of the Rho/Rac subfamily of Ras-like proteins n=2 Tax=Komagataella phaffii TaxID=460519 RepID=F2QLZ4_KOMPC	F2QLZ4_KOMPC	GO:0003924; GO:0005525; GO:0007264	GTP binding [GO:0005525]; GTPase activity [GO:0003924]; small GTPase mediated signal transduction [GO:0007264]	small GTPase mediated signal transduction [GO:0007264]	-	GTPase activity [GO:0003924]; GTP binding [GO:0005525]	RHO5 PP7435_Chr1-0115
gene1180	ACIB2EUKG768919	Isocitrate lyase	44349.1	46273.6	67477.8	61560.5	90577.5	92048.1	0.509842	0.143202	3.56031	0.000370419	0.000780239	1.01094	0.143189	7.0602	1.66e-12	1.19e-11	BQ9382_C1-5905	SOP79820.1	protein_coding	F2QPC5	UniRef100_F2QPC5 Isocitrate lyase n=2 Tax=Komagataella phaffii TaxID=460519 RepID=F2QPC5_KOMPC	F2QPC5_KOMPC	GO:0004451; GO:0019752; GO:0046872	isocitrate lyase activity [GO:0004451]; metal ion binding [GO:0046872]; carboxylic acid metabolic process [GO:0019752]	carboxylic acid metabolic process [GO:0019752]	-	isocitrate lyase activity [GO:0004451]; metal ion binding [GO:0046872]	ICL1 PP7435_Chr1-1123
gene1181	ACIB2EUKG768920	General control protein GCN4	26788.6	23431.6	29556.2	28295.5	21737.5	16742.7	0.204097	0.174174	1.1718	0.241278	0.299171	-0.384093	0.174239	-2.20441	0.0274958	0.0461324	BQ9382_C1-5910	SOP79821.1	protein_coding	C4QY58	UniRef100_C4QY58 Transcriptional activator n=1 Tax=Komagataella phaffii (strain GS115 / ATCC 20864) TaxID=644223 RepID=C4QY58_KOMPG	NA	GO:0001080; GO:0001085; GO:0001135; GO:0003682; GO:0003700; GO:0005634; GO:0010508; GO:0010691; GO:0036278; GO:0042802; GO:0043565; GO:0043621; GO:0045899; GO:1903833	nucleus [GO:0005634]; chromatin binding [GO:0003682]; DNA-binding transcription factor activity [GO:0003700]; identical protein binding [GO:0042802]; protein self-association [GO:0043621]; RNA polymerase II transcription factor binding [GO:0001085]; RNA polymerase II transcription regulator recruiting activity [GO:0001135]; sequence-specific DNA binding [GO:0043565]; negative regulation of riboso…	negative regulation of ribosomal protein gene transcription from RNA polymerase II promoter in response to nutrient levels [GO:0010691]; nitrogen catabolite activation of transcription from RNA polymerase II promoter [GO:0001080]; positive regulation of autophagy [GO:0010508]; positive regulation of cellular response to amino acid starvation [GO:1903833]; positive regulation of RNA polymerase II …	nucleus [GO:0005634]	chromatin binding [GO:0003682]; DNA-binding transcription factor activity [GO:0003700]; identical protein binding [GO:0042802]; protein self-association [GO:0043621]; RNA polymerase II transcription factor binding [GO:0001085]; RNA polymerase II transcription regulator recruiting activity [GO:0001135]; sequence-specific DNA binding [GO:0043565]	NA
gene1182	ACIB2EUKG768921	Cytochrome b5-like Heme/Steroid binding domain	1006.86	1339.86	612.529	500.212	1374.06	1114.12	-1.0781	0.211752	-5.09133	3.56e-07	1.11e-06	0.0844515	0.209513	0.403084	0.686887	0.747802	BQ9382_C1-5915	SOP79822.1	protein_coding	F2QPC7	UniRef100_F2QPC7 Cytochrome b5 n=2 Tax=Komagataella phaffii TaxID=460519 RepID=F2QPC7_KOMPC	F2QPC7_KOMPC	-	-	-	-	-	CYB5-2 PP7435_Chr1-1125
gene1183	ACIB2EUKG768922	ADP-ribosylation factor (ARF)GTPase activating protein (GAP) effector	496.919	834.576	494.569	549.703	1114.67	819.914	-0.350929	0.254956	-1.37643	0.168688	0.217205	0.538649	0.253371	2.12593	0.0335087	0.0550562	BQ9382_C1-5920	SOP79823.1	protein_coding	F2QPC8	UniRef100_F2QPC8 ADP-ribosylation factor GTPase-activating protein n=2 Tax=Komagataella phaffii TaxID=460519 RepID=F2QPC8_KOMPC	F2QPC8_KOMPC	GO:0005096; GO:0046872	GTPase activator activity [GO:0005096]; metal ion binding [GO:0046872]	-	-	GTPase activator activity [GO:0005096]; metal ion binding [GO:0046872]	AGE2 PP7435_Chr1-1126
gene1184	ACIB2EUKG768923	Ubiquitin carboxyl-terminal hydrolase	456.845	390.981	326.827	267.781	559.837	465.264	-0.513327	0.217381	-2.36142	0.0182053	0.0288751	0.27531	0.214443	1.28383	0.1992	0.265111	BQ9382_C1-5925	SOP79824.1	protein_coding	F2QPC9	UniRef100_F2QPC9 Ubiquitinyl hydrolase 1 n=2 Tax=Komagataella phaffii TaxID=460519 RepID=F2QPC9_KOMPC	F2QPC9_KOMPC	GO:0004843; GO:0006511; GO:0008270; GO:0016578	thiol-dependent ubiquitin-specific protease activity [GO:0004843]; zinc ion binding [GO:0008270]; histone deubiquitination [GO:0016578]; ubiquitin-dependent protein catabolic process [GO:0006511]	histone deubiquitination [GO:0016578]; ubiquitin-dependent protein catabolic process [GO:0006511]	-	thiol-dependent ubiquitin-specific protease activity [GO:0004843]; zinc ion binding [GO:0008270]	UBP8 PP7435_Chr1-1127
gene1185	ACIB2EUKG768924	Essential protein with similarity to phosducins, which are G-protein regulators	957.772	788.311	924.205	939.443	664.995	583.861	0.0945502	0.184164	0.513403	0.60767	0.665705	-0.482435	0.186018	-2.59349	0.00950061	0.0178498	BQ9382_C1-5930	SOP79825.1	protein_coding	F2QPD0	UniRef100_F2QPD0 CCT complex interacting protein n=2 Tax=Komagataella phaffii TaxID=460519 RepID=F2QPD0_KOMPC	F2QPD0_KOMPC	-	-	-	-	-	PLP2 PP7435_Chr1-1128
gene1186	ACIB2EUKG768925	Pre-mRNA-splicing factor cwc22	365.677	354.695	264.059	262.479	279.418	355.79	-0.452146	0.218308	-2.07114	0.038346	0.0572552	-0.183028	0.217462	-0.841653	0.399982	0.478779	BQ9382_C1-5935	SOP79826.1	protein_coding	F2QPD1	UniRef100_F2QPD1 Spliceosome assembly factor n=2 Tax=Komagataella phaffii TaxID=460519 RepID=F2QPD1_KOMPC	F2QPD1_KOMPC	GO:0003723	RNA binding [GO:0003723]	-	-	RNA binding [GO:0003723]	CWC22 PP7435_Chr1-1129
gene1187	ACIB2EUKG768926	YVTN repeat-like/Quinoprotein amine dehydrogenase	1317.44	1251.86	1195.84	1015.45	1076.61	1277.19	-0.217086	0.178865	-1.21368	0.224868	0.281202	-0.126761	0.178926	-0.708456	0.478662	0.556985	BQ9382_C1-5940	SOP79827.1	protein_coding	F2QPD2	UniRef100_F2QPD2 Small ribosomal subunit biogenesis n=2 Tax=Komagataella phaffii TaxID=460519 RepID=F2QPD2_KOMPC	F2QPD2_KOMPC	GO:0005634	nucleus [GO:0005634]	-	nucleus [GO:0005634]	-	ENP2 PP7435_Chr1-1130
gene1188	ACIB2EUKG768927	Zinc metalloprotease zmpB	233.432	337.459	130.947	102.517	155.232	183.597	-1.29496	0.280724	-4.61292	3.97e-06	1.1e-05	-0.755184	0.2768	-2.72826	0.00636691	0.012418	BQ9382_C1-5945	SOP79828.1	protein_coding	F2QPD3	UniRef100_F2QPD3 Uncharacterized protein n=1 Tax=Komagataella phaffii (strain ATCC 76273 / CBS 7435 / CECT 11047 / NRRL Y-11430 / Wegner 21-1) TaxID=981350 RepID=F2QPD3_KOMPC	F2QPD3_KOMPC	-	-	-	-	-	PP7435_Chr1-1131
gene1189	ACIB2EUKG768928	Dipeptidyl-peptidase III (DPPIII)(Dipeptidyl aminopeptidase III) (DipeptidylarylamidaseIII)	5611.38	6110.55	6509.48	6317.16	6056.06	5592.29	0.129855	0.14868	0.873383	0.382454	0.449469	-0.00906693	0.148787	-0.0609389	0.951408	0.96115	BQ9382_C1-5950	SOP79829.1	protein_coding	A0A1B2J895	UniRef100_A0A1B2J895 Dipeptidyl peptidase 3 n=1 Tax=Komagataella pastoris TaxID=4922 RepID=A0A1B2J895_PICPA	NA	GO:0005737; GO:0008237; GO:0008239; GO:0046872	cytoplasm [GO:0005737]; dipeptidyl-peptidase activity [GO:0008239]; metal ion binding [GO:0046872]; metallopeptidase activity [GO:0008237]	-	cytoplasm [GO:0005737]	dipeptidyl-peptidase activity [GO:0008239]; metal ion binding [GO:0046872]; metallopeptidase activity [GO:0008237]	NA
gene119	ACIB2EUKG767894	Conserved predicted protein	2336.32	2027.47	5816.86	8298.56	4319.46	3525.97	1.69391	0.203925	8.30653	9.85e-17	7.68e-16	0.846508	0.204266	4.14415	3.41e-05	0.000102076	BQ9382_C1-0600	SOP78797.1	protein_coding	F2QLZ5	UniRef100_F2QLZ5 Uncharacterized protein n=1 Tax=Komagataella phaffii (strain ATCC 76273 / CBS 7435 / CECT 11047 / NRRL Y-11430 / Wegner 21-1) TaxID=981350 RepID=F2QLZ5_KOMPC	F2QLZ5_KOMPC	-	-	-	-	-	PP7435_Chr1-0116
gene1190	ACIB2EUKG768929	Conserved predicted protein	1197.22	905.333	1454.49	1931.03	802.2	738.948	0.688248	0.207581	3.31556	0.000914601	0.00181383	-0.447451	0.209599	-2.13479	0.0327779	0.0539602	BQ9382_C1-5955	SOP79830.1	protein_coding	F2QPD5	UniRef100_F2QPD5 Uncharacterized protein n=1 Tax=Komagataella phaffii (strain ATCC 76273 / CBS 7435 / CECT 11047 / NRRL Y-11430 / Wegner 21-1) TaxID=981350 RepID=F2QPD5_KOMPC	F2QPD5_KOMPC	GO:0016021	integral component of membrane [GO:0016021]	-	integral component of membrane [GO:0016021]	-	PP7435_Chr1-1133
gene1191	ACIB2EUKG768930	Peroxisomal biogenesis factor 8	608.125	493.488	482.664	311.969	606.908	602.106	-0.473618	0.236485	-2.00274	0.0452054	0.0665449	0.134725	0.234927	0.573476	0.566322	0.638849	BQ9382_C1-5960	SOP79831.1	protein_coding	A0A1G4KPG0	UniRef100_A0A1G4KPG0 Cell wall integrity protein n=2 Tax=Komagataella phaffii TaxID=460519 RepID=A0A1G4KPG0_KOMPC	A0A1G4KPG0_KOMPC	-	-	-	-	-	EMW1 PP7435_Chr1-2841
gene1192	ACIB2EUKG768931	Peroxisomal biogenesis factor 8	1006.86	985.162	1467.47	1301.79	862.29	992.107	0.474877	0.171864	2.76311	0.00572543	0.00997309	-0.103755	0.173206	-0.599026	0.549155	0.624025	BQ9382_C1-5965	SOP79832.1	protein_coding	Q01962	UniRef100_Q01962 Peroxisomal biogenesis factor 8 n=3 Tax=Komagataella TaxID=460517 RepID=PEX8_PICPA	NA	GO:0005782	peroxisomal matrix [GO:0005782]	-	peroxisomal matrix [GO:0005782]	-	NA
gene1193	ACIB2EUKG768932	Uncharacterized membrane protein YOL073C	1608.98	1897.75	1511.84	1770.18	1746.61	2061.76	-0.0953076	0.180854	-0.526987	0.598202	0.656788	0.118566	0.18075	0.655968	0.511845	0.58828	BQ9382_C1-5970	SOP79833.1	protein_coding	A0A1G4KPG3	UniRef100_A0A1G4KPG3 DSC ubiquitin ligase complex multi-transmembrane subunit n=2 Tax=Komagataella phaffii TaxID=460519 RepID=A0A1G4KPG3_KOMPC	A0A1G4KPG3_KOMPC	GO:0016021; GO:0016874	integral component of membrane [GO:0016021]; ligase activity [GO:0016874]	-	integral component of membrane [GO:0016021]	ligase activity [GO:0016874]	DSC2 PP7435_Chr1-1135
gene1194	ACIB2EUKG768933	Prefoldin subunit 3	3175.88	2856.61	1697.98	1552.78	2563.84	2703.78	-0.892198	0.157925	-5.64949	1.61e-08	5.84e-08	-0.195587	0.157272	-1.24362	0.213638	0.281155	BQ9382_C1-5975	SOP79834.1	protein_coding	F2QPD8	UniRef100_F2QPD8 Prefoldin subunit 3 n=2 Tax=Komagataella phaffii TaxID=460519 RepID=F2QPD8_KOMPC	F2QPD8_KOMPC	GO:0006457; GO:0016272	prefoldin complex [GO:0016272]; protein folding [GO:0006457]	protein folding [GO:0006457]	prefoldin complex [GO:0016272]	-	PAC10 PP7435_Chr1-1136
gene1195	ACIB2EUKG768934	60S ribosomal protein L18	8882.44	10297	18041.5	18201.2	11799.7	11713.7	0.91808	0.150171	6.11357	9.74e-10	4e-09	0.293872	0.150299	1.95526	0.0505528	0.079438	BQ9382_C1-5980	SOP79835.1	protein_coding	A0A1G4KPF8	UniRef100_A0A1G4KPF8 60S ribosomal protein L18-B n=2 Tax=Komagataella phaffii TaxID=460519 RepID=A0A1G4KPF8_KOMPC	A0A1G4KPF8_KOMPC	GO:0003735; GO:0005840; GO:0006412	ribosome [GO:0005840]; structural constituent of ribosome [GO:0003735]; translation [GO:0006412]	translation [GO:0006412]	ribosome [GO:0005840]	structural constituent of ribosome [GO:0003735]	RPL18B PP7435_Chr1-2863
gene1196	-	-	2712.02	4303.51	5116.68	5074.58	4714.05	4640.09	0.538493	0.208679	2.58049	0.00986615	0.0164517	0.414852	0.208769	1.98714	0.0469074	0.074334	BQ9382_C1-5985;part=1/2	-	misc_RNA	-	-	NA	-	-	-	-	-	NA
gene1197	-	-	2613.84	4213.7	4920.8	4883.69	4584.86	4532.9	0.521855	0.211839	2.46345	0.0137608	0.0222685	0.417103	0.211924	1.96818	0.0490479	0.0773195	BQ9382_C1-5990;part=1/2	-	misc_RNA	-	-	NA	-	-	-	-	-	NA
gene1198	-	-	1343.49	1907.73	2489.08	2836.89	2350.52	2219.13	0.711862	0.196122	3.62969	0.000283764	0.000606661	0.490777	0.196386	2.49904	0.012453	0.0228509	BQ9382_C1-5995;part=1/2	-	misc_RNA	-	-	NA	-	-	-	-	-	NA
gene1199	ACIB2EUKG768935	40S ribosomal protein S19	4157.69	6951.47	13517.9	16792.4	9552.29	9417.03	1.44797	0.22594	6.40867	1.47e-10	6.52e-10	0.771795	0.22605	3.41426	0.000639556	0.00156106	BQ9382_C1-6000	SOP79836.1	protein_coding	C4QY72	UniRef100_C4QY72 Protein component of the small (40S) ribosomal subunit n=1 Tax=Komagataella phaffii (strain GS115 / ATCC 20864) TaxID=644223 RepID=C4QY72_KOMPG	NA	GO:0003735; GO:0005840; GO:0006412	ribosome [GO:0005840]; structural constituent of ribosome [GO:0003735]; translation [GO:0006412]	translation [GO:0006412]	ribosome [GO:0005840]	structural constituent of ribosome [GO:0003735]	NA
gene12	ACIB2EUKG767792	Fungal Zn(2)-Cys(6) binuclear clusterdomain	911.687	981.534	1739.11	1236.39	1055.58	1090.18	0.651276	0.198033	3.28873	0.0010064	0.00197995	0.180424	0.198916	0.907037	0.364387	0.442517	BQ9382_C1-0065	SOP78697.1	protein_coding	F2QLA7	UniRef100_F2QLA7 Uncharacterized protein n=2 Tax=Komagataella phaffii TaxID=460519 RepID=F2QLA7_KOMPC	F2QLA7_KOMPC	GO:0000981; GO:0005634; GO:0008270	nucleus [GO:0005634]; DNA-binding transcription factor activity, RNA polymerase II-specific [GO:0000981]; zinc ion binding [GO:0008270]	-	nucleus [GO:0005634]	DNA-binding transcription factor activity, RNA polymerase II-specific [GO:0000981]; zinc ion binding [GO:0008270]	PP7435_Chr1-0013
gene120	ACIB2EUKG767895	Protein required for beta-1,6-glucan biosynthesis	644.192	535.217	1922	2002.61	2008	1736.76	1.73528	0.177117	9.79734	1.16e-22	1.34e-21	1.66776	0.177326	9.40507	5.2e-21	7.07e-20	BQ9382_C1-0605	SOP78798.1	protein_coding	F2QLZ6	UniRef100_F2QLZ6 Beta-1,6 glucan biosynthesis protein n=2 Tax=Komagataella phaffii TaxID=460519 RepID=F2QLZ6_KOMPC	F2QLZ6_KOMPC	GO:0003980; GO:0006486	UDP-glucose:glycoprotein glucosyltransferase activity [GO:0003980]; protein glycosylation [GO:0006486]	protein glycosylation [GO:0006486]	-	UDP-glucose:glycoprotein glucosyltransferase activity [GO:0003980]	KRE5-2 PP7435_Chr1-0117
gene1200	ACIB2EUKG768936	Catalytic subunit of an adoMet-dependent tRNA methyltransferase complex (Trm11p-Trm112p)	191.354	223.158	424.225	383.554	488.731	516.58	0.9605	0.208739	4.60145	4.2e-06	1.16e-05	1.27672	0.207984	6.13858	8.33e-10	4.62e-09	BQ9382_C1-6005	SOP79837.1	protein_coding	F2QPE0	UniRef100_F2QPE0 AdoMet-dependent tRNA methyltransferase complex subunit n=2 Tax=Komagataella phaffii TaxID=460519 RepID=F2QPE0_KOMPC	F2QPE0_KOMPC	GO:0003676; GO:0008168; GO:0032259	methyltransferase activity [GO:0008168]; nucleic acid binding [GO:0003676]; methylation [GO:0032259]	methylation [GO:0032259]	-	methyltransferase activity [GO:0008168]; nucleic acid binding [GO:0003676]	TRM11 PP7435_Chr1-1138
gene1201	ACIB2EUKG768937	RNA-binding domain, RBD	1024.9	1200.16	3816.94	3276.12	2861.28	3173.6	1.67202	0.17196	9.72329	2.4e-22	2.75e-21	1.43903	0.172195	8.35698	6.43e-17	6.68e-16	BQ9382_C1-6010	SOP79838.1	protein_coding	F2QPE1	UniRef100_F2QPE1 Cleavage factor I subunit n=2 Tax=Komagataella phaffii TaxID=460519 RepID=F2QPE1_KOMPC	F2QPE1_KOMPC	GO:0003729	mRNA binding [GO:0003729]	-	-	mRNA binding [GO:0003729]	HRP1 PP7435_Chr1-1139
gene1202	ACIB2EUKG768938	3-oxo-5-alpha-steroid 4-dehydrogenase 3	94.1743	92.5291	68.1791	78.6552	56.0839	51.3159	-0.343958	0.336453	-1.02231	0.306636	0.369982	-0.796312	0.346456	-2.29845	0.0215363	0.0371325	BQ9382_C1-6015	SOP79839.1	protein_coding	C4QY75	UniRef100_C4QY75 Uncharacterized protein n=2 Tax=Komagataella phaffii TaxID=460519 RepID=C4QY75_KOMPG	NA	GO:0003865; GO:0006488; GO:0007124; GO:0016021; GO:0016095; GO:0019408	integral component of membrane [GO:0016021]; 3-oxo-5-alpha-steroid 4-dehydrogenase activity [GO:0003865]; dolichol biosynthetic process [GO:0019408]; dolichol-linked oligosaccharide biosynthetic process [GO:0006488]; polyprenol catabolic process [GO:0016095]; pseudohyphal growth [GO:0007124]	dolichol biosynthetic process [GO:0019408]; dolichol-linked oligosaccharide biosynthetic process [GO:0006488]; polyprenol catabolic process [GO:0016095]; pseudohyphal growth [GO:0007124]	integral component of membrane [GO:0016021]	3-oxo-5-alpha-steroid 4-dehydrogenase activity [GO:0003865]	NA
gene1203	ACIB2EUKG768939	P-loop containing nucleosidetriphosphatehydrolases	1554.88	1882.33	1751.01	1913.35	1939.9	2087.99	0.0923031	0.170675	0.540812	0.588637	0.648174	0.228385	0.170661	1.33824	0.18082	0.243577	BQ9382_C1-6020	SOP79840.1	protein_coding	F2QPE3	UniRef100_F2QPE3 Putative ATP-dependent RNA helicase n=2 Tax=Komagataella phaffii TaxID=460519 RepID=F2QPE3_KOMPC	F2QPE3_KOMPC	GO:0003723; GO:0003724; GO:0005524; GO:0005730; GO:0006364	nucleolus [GO:0005730]; ATP binding [GO:0005524]; RNA binding [GO:0003723]; RNA helicase activity [GO:0003724]; rRNA processing [GO:0006364]	rRNA processing [GO:0006364]	nucleolus [GO:0005730]	ATP binding [GO:0005524]; RNA binding [GO:0003723]; RNA helicase activity [GO:0003724]	DBP10 PP7435_Chr1-1141
gene1204	ACIB2EUKG768940	cAMP-dependent protein kinase type 1	2705.01	2457.46	5678.34	5069.28	4546.8	4389.22	1.05786	0.154697	6.83829	8.01e-12	4.03e-11	0.791715	0.154888	5.11154	3.2e-07	1.3e-06	BQ9382_C1-6025	SOP79841.1	protein_coding	F2QPE4	UniRef100_F2QPE4 cAMP-dependent protein kinase type 2 n=2 Tax=Komagataella phaffii TaxID=460519 RepID=F2QPE4_KOMPC	F2QPE4_KOMPC	GO:0004674; GO:0005524	ATP binding [GO:0005524]; protein serine/threonine kinase activity [GO:0004674]	-	-	ATP binding [GO:0005524]; protein serine/threonine kinase activity [GO:0004674]	TPK2 PP7435_Chr1-1142
gene1205	ACIB2EUKG768941	Likely mitochondrial ribosomal protein (E.coli L7/L12)	509.944	504.374	1030.26	1107.36	518.776	457.281	1.07587	0.178094	6.04102	1.53e-09	6.14e-09	-0.0546185	0.181775	-0.300473	0.763817	0.812163	BQ9382_C1-6030	SOP79842.1	protein_coding	F2QPE5	UniRef100_F2QPE5 Putative ribosomal protein, mitochondrial n=1 Tax=Komagataella phaffii (strain ATCC 76273 / CBS 7435 / CECT 11047 / NRRL Y-11430 / Wegner 21-1) TaxID=981350 RepID=F2QPE5_KOMPC	F2QPE5_KOMPC	GO:0003735; GO:0005840; GO:0006412	ribosome [GO:0005840]; structural constituent of ribosome [GO:0003735]; translation [GO:0006412]	translation [GO:0006412]	ribosome [GO:0005840]	structural constituent of ribosome [GO:0003735]	MNP1 PP7435_Chr1-1143
gene1206	ACIB2EUKG768942	DNA-directed RNA polymerase subunit	127.235	129.722	286.785	235.966	229.343	201.842	1.02249	0.247245	4.13554	3.54e-05	8.63e-05	0.747644	0.249757	2.99349	0.00275807	0.00587103	BQ9382_C1-6035	SOP79843.1	protein_coding	F2QPE6	UniRef100_F2QPE6 DNA-directed RNA polymerase subunit n=1 Tax=Komagataella phaffii (strain ATCC 76273 / CBS 7435 / CECT 11047 / NRRL Y-11430 / Wegner 21-1) TaxID=981350 RepID=F2QPE6_KOMPC	F2QPE6_KOMPC	GO:0003676; GO:0003899; GO:0005730; GO:0006351; GO:0006379; GO:0008270	nucleolus [GO:0005730]; DNA-directed 5'-3' RNA polymerase activity [GO:0003899]; nucleic acid binding [GO:0003676]; zinc ion binding [GO:0008270]; mRNA cleavage [GO:0006379]; transcription, DNA-templated [GO:0006351]	mRNA cleavage [GO:0006379]; transcription, DNA-templated [GO:0006351]	nucleolus [GO:0005730]	DNA-directed 5'-3' RNA polymerase activity [GO:0003899]; nucleic acid binding [GO:0003676]; zinc ion binding [GO:0008270]	RPB9 PP7435_Chr1-1144
gene1207	ACIB2EUKG768943	DNA replication licensing factor, MCM6 component	617.142	567.874	1467.47	1904.52	1226.84	1254.39	1.50965	0.186596	8.09048	5.94e-16	4.32e-15	1.06637	0.187376	5.69105	1.26e-08	6.02e-08	BQ9382_C1-6040	SOP79844.1	protein_coding	F2QPE7	UniRef100_F2QPE7 DNA helicase n=2 Tax=Komagataella phaffii TaxID=460519 RepID=F2QPE7_KOMPC	F2QPE7_KOMPC	GO:0003677; GO:0003678; GO:0005524; GO:0005634; GO:0006270; GO:0042555	MCM complex [GO:0042555]; nucleus [GO:0005634]; ATP binding [GO:0005524]; DNA binding [GO:0003677]; DNA helicase activity [GO:0003678]; DNA replication initiation [GO:0006270]	DNA replication initiation [GO:0006270]	MCM complex [GO:0042555]; nucleus [GO:0005634]	ATP binding [GO:0005524]; DNA binding [GO:0003677]; DNA helicase activity [GO:0003678]	MCM6 PP7435_Chr1-1145
gene1208	ACIB2EUKG768944	Iron-regulated transcriptional activator AFT1	4176.73	6719.24	4316.92	7143.48	14143.2	14836	0.0729686	0.253452	0.287898	0.773424	0.812036	1.41112	0.253252	5.572	2.52e-08	1.15e-07	BQ9382_C1-6045	SOP79845.1	protein_coding	F2QPE8	UniRef100_F2QPE8 Transcription factor n=2 Tax=Komagataella phaffii TaxID=460519 RepID=F2QPE8_KOMPC	F2QPE8_KOMPC	GO:0000981; GO:0005623; GO:0036086	cell [GO:0005623]; DNA-binding transcription factor activity, RNA polymerase II-specific [GO:0000981]; positive regulation of transcription from RNA polymerase II promoter in response to iron ion starvation [GO:0036086]	positive regulation of transcription from RNA polymerase II promoter in response to iron ion starvation [GO:0036086]	cell [GO:0005623]	DNA-binding transcription factor activity, RNA polymerase II-specific [GO:0000981]	PpAFT1 PP7435_Chr1-1146
gene1209	ACIB2EUKG768945	Zinc metalloproteinase YIL108W	1249.31	1586.6	1617.9	1748.97	3597.38	3902.29	0.247436	0.176189	1.40438	0.160206	0.207564	1.40256	0.175306	8.0006	1.24e-15	1.16e-14	BQ9382_C1-6050	SOP79846.1	protein_coding	A0A1G4KPG5	UniRef100_A0A1G4KPG5 Putative metalloendopeptidase n=2 Tax=Komagataella phaffii TaxID=460519 RepID=A0A1G4KPG5_KOMPC	A0A1G4KPG5_KOMPC	-	-	-	-	-	PP7435_Chr1-1147
gene121	ACIB2EUKG767896	40S ribosomal protein S3	5952.01	8420.14	16682.2	17328	12127.1	12152.7	1.2426	0.184663	6.72903	1.71e-11	8.3e-11	0.756385	0.184749	4.09413	4.24e-05	0.000125099	BQ9382_C1-0610	SOP78799.1	protein_coding	F2QLZ7	UniRef100_F2QLZ7 40S ribosomal protein S3 n=3 Tax=Komagataella TaxID=460517 RepID=F2QLZ7_KOMPC	F2QLZ7_KOMPC	GO:0003723; GO:0003735; GO:0006412; GO:0015935	small ribosomal subunit [GO:0015935]; RNA binding [GO:0003723]; structural constituent of ribosome [GO:0003735]; translation [GO:0006412]	translation [GO:0006412]	small ribosomal subunit [GO:0015935]	RNA binding [GO:0003723]; structural constituent of ribosome [GO:0003735]	RPS3 PP7435_Chr1-0118
gene1210	ACIB2EUKG768946	Conserved predicted protein	113.209	106.136	125.536	80.4227	279.418	416.229	-0.0969637	0.310587	-0.312195	0.754892	0.796121	1.66418	0.29952	5.55615	2.76e-08	1.26e-07	BQ9382_C1-6055	SOP79847.1	protein_coding	F2QPF0	UniRef100_F2QPF0 Uncharacterized protein n=1 Tax=Komagataella phaffii (strain ATCC 76273 / CBS 7435 / CECT 11047 / NRRL Y-11430 / Wegner 21-1) TaxID=981350 RepID=F2QPF0_KOMPC	F2QPF0_KOMPC	-	-	-	-	-	PP7435_Chr1-1148
gene1211	ACIB2EUKG768947	Protein kinase-like (PK-like)	306.567	366.488	573.57	666.36	810.212	984.124	0.881477	0.204724	4.30568	1.66e-05	4.21e-05	1.41322	0.203732	6.93666	4.01e-12	2.77e-11	BQ9382_C1-6060	SOP79848.1	protein_coding	F2QPF1	UniRef100_F2QPF1 Protein kinase n=2 Tax=Komagataella phaffii TaxID=460519 RepID=F2QPF1_KOMPC	F2QPF1_KOMPC	GO:0004672; GO:0005524	ATP binding [GO:0005524]; protein kinase activity [GO:0004672]	-	-	ATP binding [GO:0005524]; protein kinase activity [GO:0004672]	CAK1 PP7435_Chr1-1149
gene1212	ACIB2EUKG768948	TBC1 domain family member 20	1324.45	1565.74	1699.07	1786.09	2389.57	2578.34	0.269919	0.16597	1.62631	0.103883	0.140952	0.781062	0.165553	4.71789	2.38e-06	8.54e-06	BQ9382_C1-6065	SOP79849.1	protein_coding	F2QPF2	UniRef100_F2QPF2 GTPase-activating protein for yeast Rab family members n=2 Tax=Komagataella phaffii TaxID=460519 RepID=F2QPF2_KOMPC	F2QPF2_KOMPC	-	-	-	-	-	GYP8 PP7435_Chr1-1150
gene1213	ACIB2EUKG768949	Subunit of the SAGA transcriptional regulatory complex but not present in SAGA-like complex SLIK/SAL	621.149	938.898	885.246	790.971	2427.63	2603.42	0.102343	0.211552	0.483774	0.628546	0.685388	1.68838	0.209707	8.05113	8.2e-16	7.82e-15	BQ9382_C1-6070	SOP79850.1	protein_coding	F2QPF3	UniRef100_F2QPF3 Transcription factor n=2 Tax=Komagataella phaffii TaxID=460519 RepID=F2QPF3_KOMPC	F2QPF3_KOMPC	-	-	-	-	-	SPT8 PP7435_Chr1-1151
gene1214	ACIB2EUKG768950	P-loop containing nucleosidetriphosphatehydrolases	2010.72	2450.21	4358.05	3310.59	6744.09	6752.03	0.781136	0.185738	4.20559	2.6e-05	6.45e-05	1.59695	0.185464	8.61057	7.27e-18	7.92e-17	BQ9382_C1-6075	SOP79851.1	protein_coding	A0A1G4KPH3	UniRef100_A0A1G4KPH3 CCR4-NOT regulatory complex component n=2 Tax=Komagataella phaffii TaxID=460519 RepID=A0A1G4KPH3_KOMPC	A0A1G4KPH3_KOMPC	GO:0005524; GO:0016887	ATP binding [GO:0005524]; ATPase activity [GO:0016887]	-	-	ATPase activity [GO:0016887]; ATP binding [GO:0005524]	CAF16 PP7435_Chr1-1152
gene1215	ACIB2EUKG768951	C-5 sterol desaturase, catalyzes the introduction of a C-5(6) double bond into episterol	10989.3	12589.4	48950.4	40329.8	59614.2	54593.2	1.9208	0.166069	11.5663	6.11e-31	1.16e-29	2.27607	0.166059	13.7064	9.29e-43	3.88e-41	BQ9382_C1-6080	SOP79852.1	protein_coding	F2QPF5	UniRef100_F2QPF5 C-5 sterol desaturase n=2 Tax=Komagataella phaffii TaxID=460519 RepID=F2QPF5_KOMPC	F2QPF5_KOMPC	GO:0005506; GO:0008610; GO:0016491	iron ion binding [GO:0005506]; oxidoreductase activity [GO:0016491]; lipid biosynthetic process [GO:0008610]	lipid biosynthetic process [GO:0008610]	-	iron ion binding [GO:0005506]; oxidoreductase activity [GO:0016491]	ERG3 PP7435_Chr1-1153
gene1216	ACIB2EUKG768952	Protein kinase-like (PK-like)	5658.47	7157.39	6880.67	6426.75	13663.4	13835.9	0.0541513	0.166319	0.325586	0.744738	0.787402	1.10137	0.166101	6.63072	3.34e-11	2.12e-10	BQ9382_C1-6085	SOP79853.1	protein_coding	A0A1G4KPJ4	UniRef100_A0A1G4KPJ4 Protein kinase n=1 Tax=Komagataella phaffii (strain ATCC 76273 / CBS 7435 / CECT 11047 / NRRL Y-11430 / Wegner 21-1) TaxID=981350 RepID=A0A1G4KPJ4_KOMPC	A0A1G4KPJ4_KOMPC	GO:0004674; GO:0005524	ATP binding [GO:0005524]; protein serine/threonine kinase activity [GO:0004674]	-	-	ATP binding [GO:0005524]; protein serine/threonine kinase activity [GO:0004674]	RIM11 PP7435_Chr1-1154
gene1217	ACIB2EUKG768953	Genomic scaffold, Kuraishia_capsulata_scaffold_2	1820.37	1922.25	3411.12	5436.93	5070.58	5917.29	1.2416	0.216358	5.73865	9.54e-09	3.55e-08	1.55369	0.216292	7.18328	6.81e-13	5.02e-12	BQ9382_C1-6090	SOP79854.1	protein_coding	A0A1G4KPG4	UniRef100_A0A1G4KPG4 Uncharacterized membrane protein n=2 Tax=Komagataella phaffii TaxID=460519 RepID=A0A1G4KPG4_KOMPC	A0A1G4KPG4_KOMPC	GO:0005789; GO:0016021	endoplasmic reticulum membrane [GO:0005789]; integral component of membrane [GO:0016021]	-	endoplasmic reticulum membrane [GO:0005789]; integral component of membrane [GO:0016021]	-	PP7435_Chr1-2885
gene1218	ACIB2EUKG768954	Acyl-CoA-binding protein 2	1856.44	1595.67	3919.75	5498.79	3127.68	3153.07	1.44848	0.19332	7.49264	6.75e-14	4.1e-13	0.863618	0.193676	4.45908	8.23e-06	2.72e-05	BQ9382_C1-6095	SOP79855.1	protein_coding	F2QPF8	UniRef100_F2QPF8 Acyl-CoA-binding protein n=2 Tax=Komagataella phaffii TaxID=460519 RepID=F2QPF8_KOMPC	F2QPF8_KOMPC	GO:0000062	fatty-acyl-CoA binding [GO:0000062]	-	-	fatty-acyl-CoA binding [GO:0000062]	ACB1 PP7435_Chr1-1156
gene1219	ACIB2EUKG768955	NADH dehydrogenase (Ubiquinone) 1alphasubcomplex 5	1450.68	1536.71	3285.58	4744.06	2554.82	2809.83	1.42673	0.196827	7.24866	4.21e-13	2.39e-12	0.844432	0.197235	4.28135	1.86e-05	5.79e-05	BQ9382_C1-6100	SOP79856.1	protein_coding	F2QPF9	UniRef100_F2QPF9 Subunit of mitochondrial NADH:ubiquinone oxidoreductase (Complex I) n=3 Tax=Komagataella TaxID=460517 RepID=F2QPF9_KOMPC	F2QPF9_KOMPC	GO:0022904	respiratory electron transport chain [GO:0022904]	respiratory electron transport chain [GO:0022904]	-	-	NUFM PP7435_Chr1-1157
gene122	ACIB2EUKG767897	Endoplasmic reticulum packaging chaperone	1217.25	1088.58	4469.52	4376.41	2784.16	2585.18	1.93997	0.15592	12.4421	1.54e-35	3.69e-34	1.21986	0.156509	7.79418	6.48e-15	5.84e-14	BQ9382_C1-0615	SOP78800.1	protein_coding	F2QLZ8	UniRef100_F2QLZ8 Endoplasmic reticulum packaging chaperone n=2 Tax=Komagataella phaffii TaxID=460519 RepID=F2QLZ8_KOMPC	F2QLZ8_KOMPC	GO:0016021	integral component of membrane [GO:0016021]	-	integral component of membrane [GO:0016021]	-	SHR3 PP7435_Chr1-0119
gene1220	ACIB2EUKG768956	Oleate-activated transcription factor 1	1351.5	1429.66	1604.91	1525.38	1995.99	2208.86	0.170305	0.159428	1.06822	0.28542	0.346928	0.596052	0.159041	3.74778	0.000178405	0.000477331	BQ9382_C1-6105	SOP79857.1	protein_coding	F2QPG0	UniRef100_F2QPG0 Uncharacterized protein n=1 Tax=Komagataella phaffii (strain ATCC 76273 / CBS 7435 / CECT 11047 / NRRL Y-11430 / Wegner 21-1) TaxID=981350 RepID=F2QPG0_KOMPC	F2QPG0_KOMPC	GO:0000981; GO:0003677; GO:0005634; GO:0006351; GO:0008270	nucleus [GO:0005634]; DNA binding [GO:0003677]; DNA-binding transcription factor activity, RNA polymerase II-specific [GO:0000981]; zinc ion binding [GO:0008270]; transcription, DNA-templated [GO:0006351]	transcription, DNA-templated [GO:0006351]	nucleus [GO:0005634]	DNA binding [GO:0003677]; DNA-binding transcription factor activity, RNA polymerase II-specific [GO:0000981]; zinc ion binding [GO:0008270]	PP7435_Chr1-1158
gene1221	ACIB2EUKG768957	Genomic scaffold, Kuraishia_capsulata_scaffold_4	238.441	234.044	327.909	380.019	185.277	224.649	0.584691	0.225409	2.59392	0.00948894	0.0158861	-0.206588	0.231008	-0.894291	0.371166	0.449642	BQ9382_C1-6110	SOP79858.1	protein_coding	F2QPG1	UniRef100_F2QPG1 Uncharacterized protein n=2 Tax=Komagataella phaffii TaxID=460519 RepID=F2QPG1_KOMPC	F2QPG1_KOMPC	-	-	-	-	-	PP7435_Chr1-1159
gene1222	ACIB2EUKG768958	Conserved predicted protein	291.539	329.295	220.77	217.406	163.244	250.878	-0.503287	0.255524	-1.96962	0.0488814	0.0712411	-0.587722	0.256944	-2.28735	0.0221751	0.0380887	BQ9382_C1-6115	SOP79859.1	protein_coding	F2QPG2	UniRef100_F2QPG2 Uncharacterized protein n=2 Tax=Komagataella phaffii TaxID=460519 RepID=F2QPG2_KOMPC	F2QPG2_KOMPC	-	-	-	-	-	PP7435_Chr1-1160
gene1223	ACIB2EUKG768959	Subunit of an adoMet-dependent tRNA methyltransferase (MTase) complex (Trm11p-Trm112p)	38.0704	50.8003	58.4392	49.4909	40.0599	50.1755	0.275105	0.419242	0.656197	0.511698	0.576031	0.0166117	0.426072	0.0389879	0.9689	0.974106	BQ9382_C1-6120	SOP79860.1	protein_coding	F2QPG3	UniRef100_F2QPG3 Methylation of tRNA, rRNA protein an d transcirption factor n=2 Tax=Komagataella phaffii TaxID=460519 RepID=F2QPG3_KOMPC	F2QPG3_KOMPC	GO:0046982	protein heterodimerization activity [GO:0046982]	-	-	protein heterodimerization activity [GO:0046982]	TRM112 PP7435_Chr1-1161
gene1224	ACIB2EUKG768960	Transferase (Phosphotransferase) domain 1	740.37	838.204	1608.16	1392.82	1411.11	1390.09	0.925947	0.171879	5.3872	7.16e-08	2.4e-07	0.827091	0.17221	4.80281	1.56e-06	5.72e-06	BQ9382_C1-6125	SOP79861.1	protein_coding	F2QPG4	UniRef100_F2QPG4 Ser/Thr protein kinase n=2 Tax=Komagataella phaffii TaxID=460519 RepID=F2QPG4_KOMPC	F2QPG4_KOMPC	GO:0004672; GO:0005524	ATP binding [GO:0005524]; protein kinase activity [GO:0004672]	-	-	ATP binding [GO:0005524]; protein kinase activity [GO:0004672]	FPK1 PP7435_Chr1-1162
gene1225	ACIB2EUKG768961	DNA mismatch repair protein MSH3	330.612	350.159	404.746	391.508	349.523	377.457	0.225436	0.197923	1.13901	0.254699	0.313662	0.0938889	0.199178	0.471381	0.637369	0.704329	BQ9382_C1-6130	SOP79862.1	protein_coding	F2QPG5	UniRef100_F2QPG5 DNA mismatch repair protein n=2 Tax=Komagataella phaffii TaxID=460519 RepID=F2QPG5_KOMPC	F2QPG5_KOMPC	GO:0005524; GO:0006298; GO:0030983	ATP binding [GO:0005524]; mismatched DNA binding [GO:0030983]; mismatch repair [GO:0006298]	mismatch repair [GO:0006298]	-	ATP binding [GO:0005524]; mismatched DNA binding [GO:0030983]	MSH3 PP7435_Chr1-1163
gene1226	ACIB2EUKG768962	Pre-mRNA-splicing factor CWC21	86.1594	98.8791	140.687	64.5149	235.352	265.702	0.139423	0.349846	0.398525	0.690243	0.741379	1.43583	0.341797	4.20082	2.66e-05	8.12e-05	BQ9382_C1-6135	SOP79863.1	protein_coding	F2QPG6	UniRef100_F2QPG6 RNA-splicing factor n=2 Tax=Komagataella phaffii TaxID=460519 RepID=F2QPG6_KOMPC	F2QPG6_KOMPC	-	-	-	-	-	CWC21 PP7435_Chr1-1164
gene1227	ACIB2EUKG768963	Cell surface glycoprotein 1	299.554	258.537	849.533	714.083	651.975	815.352	1.48633	0.208704	7.12172	1.07e-12	5.77e-12	1.39468	0.209209	6.66643	2.62e-11	1.67e-10	BQ9382_C1-6140	SOP79864.1	protein_coding	F2QPG7	UniRef100_F2QPG7 Uncharacterized protein n=2 Tax=Komagataella phaffii TaxID=460519 RepID=F2QPG7_KOMPC	F2QPG7_KOMPC	-	-	-	-	-	PP7435_Chr1-1165
gene1228	ACIB2EUKG768964	EF-hand domain containing protein	358.664	459.017	359.293	406.532	278.416	291.93	-0.0944178	0.215765	-0.437596	0.661679	0.715764	-0.52097	0.218619	-2.383	0.0171721	0.0302977	BQ9382_C1-6145	SOP79865.1	protein_coding	F2QPG8	UniRef100_F2QPG8 Polar bud growth and cell wall abscission protein n=2 Tax=Komagataella phaffii TaxID=460519 RepID=F2QPG8_KOMPC	F2QPG8_KOMPC	GO:0005509	calcium ion binding [GO:0005509]	-	-	calcium ion binding [GO:0005509]	PEF1 PP7435_Chr1-1166
gene1229	ACIB2EUKG768965	Phosphatidylinositol 4-kinase PIK1	1390.57	1384.31	1084.37	1048.15	1318.97	1257.81	-0.380046	0.158257	-2.40145	0.0163301	0.0261146	-0.106693	0.157959	-0.675446	0.499393	0.576288	BQ9382_C1-6150	SOP79866.1	protein_coding	F2QPG9	UniRef100_F2QPG9 Phosphatidylinositol 4-kinase n=3 Tax=Komagataella TaxID=460517 RepID=F2QPG9_KOMPC	F2QPG9_KOMPC	GO:0016301; GO:0016773; GO:0046854; GO:0048015	kinase activity [GO:0016301]; phosphotransferase activity, alcohol group as acceptor [GO:0016773]; phosphatidylinositol phosphorylation [GO:0046854]; phosphatidylinositol-mediated signaling [GO:0048015]	phosphatidylinositol-mediated signaling [GO:0048015]; phosphatidylinositol phosphorylation [GO:0046854]	-	kinase activity [GO:0016301]; phosphotransferase activity, alcohol group as acceptor [GO:0016773]	PIK1 PP7435_Chr1-1168
gene123	ACIB2EUKG767898	NI9M (B9) subunit ofmitochondrialNADH:ubiquinone oxidoreductase (Complex I)	1321.45	878.119	1959.88	2223.56	1424.13	1479.04	0.928274	0.208252	4.45746	8.29e-06	2.21e-05	0.400944	0.20892	1.91912	0.0549686	0.0857314	BQ9382_C1-0620	SOP78801.1	protein_coding	F2QLZ9	UniRef100_F2QLZ9 Subunit of mitochondrial NADH:ubiquinone oxidoreductase (Complex I) n=3 Tax=Komagataella TaxID=460517 RepID=F2QLZ9_KOMPC	F2QLZ9_KOMPC	-	-	-	-	-	NI9M PP7435_Chr1-0120
gene1230	ACIB2EUKG768966	ER membrane localized phosphoryl transferase that adds phosphoethanolamine	1535.84	1673.69	1419.86	1511.24	1474.21	1371.84	-0.130824	0.160523	-0.814987	0.41508	0.480896	-0.173346	0.160789	-1.0781	0.280989	0.354934	BQ9382_C1-6155	SOP79867.1	protein_coding	F2QPH0	UniRef100_F2QPH0 Glycosyl phosphatidyl inositol ethanolamine phosphate transferase n=2 Tax=Komagataella phaffii TaxID=460519 RepID=F2QPH0_KOMPC	F2QPH0_KOMPC	GO:0006506; GO:0051377	mannose-ethanolamine phosphotransferase activity [GO:0051377]; GPI anchor biosynthetic process [GO:0006506]	GPI anchor biosynthetic process [GO:0006506]	-	mannose-ethanolamine phosphotransferase activity [GO:0051377]	GPI13 PP7435_Chr1-1169
gene1231	ACIB2EUKG768967	Genomic scaffold, Kuraishia_capsulata_scaffold_5	538.997	656.775	322.498	276.619	532.797	490.352	-0.999337	0.205936	-4.85266	1.22e-06	3.6e-06	-0.225097	0.202911	-1.10934	0.267284	0.340043	BQ9382_C1-6160	SOP79868.1	protein_coding	F2QPH1	UniRef100_F2QPH1 Uncharacterized protein n=2 Tax=Komagataella phaffii TaxID=460519 RepID=F2QPH1_KOMPC	F2QPH1_KOMPC	-	-	-	-	-	PP7435_Chr1-1170
gene1232	ACIB2EUKG768968	Sterol regulatory element-binding protein cleavage-activating protein	1164.15	1419.69	4397.01	3763.08	4571.84	4398.34	1.65851	0.17216	9.63353	5.77e-22	6.35e-21	1.79529	0.172154	10.4284	1.84e-25	3.27e-24	BQ9382_C1-6165	SOP79869.1	protein_coding	A0A1G4KPH4	UniRef100_A0A1G4KPH4 Uncharacterized protein n=2 Tax=Komagataella phaffii TaxID=460519 RepID=A0A1G4KPH4_KOMPC	A0A1G4KPH4_KOMPC	GO:0000139; GO:0005789; GO:0032933; GO:0032934	endoplasmic reticulum membrane [GO:0005789]; Golgi membrane [GO:0000139]; sterol binding [GO:0032934]; SREBP signaling pathway [GO:0032933]	SREBP signaling pathway [GO:0032933]	endoplasmic reticulum membrane [GO:0005789]; Golgi membrane [GO:0000139]	sterol binding [GO:0032934]	PP7435_Chr1-1171
gene1233	ACIB2EUKG768969	Reduced viability upon starvation protein161	5887.89	4718.98	9340.53	8094.41	6071.08	5682.38	0.716999	0.171594	4.17845	2.93e-05	7.21e-05	0.148225	0.171805	0.862755	0.388272	0.466925	BQ9382_C1-6170	SOP79870.1	protein_coding	F2QPH3	UniRef100_F2QPH3 Amphiphysin-like lipid raft protein n=2 Tax=Komagataella phaffii TaxID=460519 RepID=F2QPH3_KOMPC	F2QPH3_KOMPC	GO:0005737	cytoplasm [GO:0005737]	-	cytoplasm [GO:0005737]	-	RVS161-1 PP7435_Chr1-1172
gene1234	ACIB2EUKG768970	Protein kinase-like (PK-like)	2229.12	1624.7	1852.74	1832.05	1773.65	1934.04	-0.0644091	0.188261	-0.342127	0.732255	0.777233	-0.05558	0.188383	-0.295037	0.767965	0.816255	BQ9382_C1-6175	SOP79871.1	protein_coding	C4QYA7	UniRef100_C4QYA7 Uncharacterized protein n=1 Tax=Komagataella phaffii (strain GS115 / ATCC 20864) TaxID=644223 RepID=C4QYA7_KOMPG	NA	GO:0004672; GO:0005524; GO:0005623; GO:0030007	cell [GO:0005623]; ATP binding [GO:0005524]; protein kinase activity [GO:0004672]; cellular potassium ion homeostasis [GO:0030007]	cellular potassium ion homeostasis [GO:0030007]	cell [GO:0005623]	ATP binding [GO:0005524]; protein kinase activity [GO:0004672]	NA
gene1235	ACIB2EUKG768971	Ser/Thr protein kinase involved in salt tolerance	1380.55	1350.74	690.448	602.728	933.396	883.773	-1.07967	0.170496	-6.33253	2.41e-10	1.05e-09	-0.587638	0.16945	-3.46791	0.000524518	0.00129778	BQ9382_C1-6180	SOP79872.1	protein_coding	F2QPH4	UniRef100_F2QPH4 SEA (Seh1-associated), Npr2/3, and Iml1p complexes subunit n=1 Tax=Komagataella phaffii (strain ATCC 76273 / CBS 7435 / CECT 11047 / NRRL Y-11430 / Wegner 21-1) TaxID=981350 RepID=F2QPH4_KOMPC	F2QPH4_KOMPC	GO:0032007; GO:0034198	cellular response to amino acid starvation [GO:0034198]; negative regulation of TOR signaling [GO:0032007]	cellular response to amino acid starvation [GO:0034198]; negative regulation of TOR signaling [GO:0032007]	-	-	NPR3 PP7435_Chr1-1173
gene1236	ACIB2EUKG768972	Conserved predicted protein	279.517	277.587	1002.12	1184.25	460.689	436.755	1.97325	0.189579	10.4086	2.27e-25	3.15e-24	0.688261	0.193616	3.55478	0.000378297	0.000955606	BQ9382_C1-6185	SOP79873.1	protein_coding	F2QPH5	UniRef100_F2QPH5 Uncharacterized protein n=2 Tax=Komagataella phaffii TaxID=460519 RepID=F2QPH5_KOMPC	F2QPH5_KOMPC	-	-	-	-	-	PP7435_Chr1-1174
gene1237	ACIB2EUKG768973	Domain-containing protein YLL032C	545.008	572.41	1312.72	1263.79	1016.52	837.019	1.20491	0.17902	6.73062	1.69e-11	8.21e-11	0.730607	0.180155	4.05543	5e-05	0.000145671	BQ9382_C1-6190	SOP79874.1	protein_coding	F2QPH6	UniRef100_F2QPH6 Uncharacterized protein n=2 Tax=Komagataella phaffii TaxID=460519 RepID=F2QPH6_KOMPC	F2QPH6_KOMPC	GO:0003723	RNA binding [GO:0003723]	-	-	RNA binding [GO:0003723]	PP7435_Chr1-1175
gene1238	ACIB2EUKG768974	Choline kinase, catalyzing the first step in phosphatidylcholine synthesis via the CDP-choline	4450.23	5029.23	2059.44	2012.34	2906.35	3164.48	-1.21929	0.156	-7.81599	5.45e-15	3.66e-14	-0.643108	0.155566	-4.13399	3.57e-05	0.000106173	BQ9382_C1-6195	SOP79875.1	protein_coding	F2QPH7	UniRef100_F2QPH7 Choline kinase n=2 Tax=Komagataella phaffii TaxID=460519 RepID=F2QPH7_KOMPC	F2QPH7_KOMPC	GO:0016301; GO:0016773	kinase activity [GO:0016301]; phosphotransferase activity, alcohol group as acceptor [GO:0016773]	-	-	kinase activity [GO:0016301]; phosphotransferase activity, alcohol group as acceptor [GO:0016773]	CKI1 PP7435_Chr1-1176
gene1239	ACIB2EUKG768975	Oligopeptide transporter 5	508.942	590.553	274.881	359.693	257.385	303.334	-0.79092	0.222367	-3.55682	0.000375369	0.000790052	-0.973055	0.224073	-4.34259	1.41e-05	4.46e-05	BQ9382_C1-6200	SOP79876.1	protein_coding	F2QPH8	UniRef100_F2QPH8 Proton-coupled oligopeptide transporter n=2 Tax=Komagataella phaffii TaxID=460519 RepID=F2QPH8_KOMPC	F2QPH8_KOMPC	GO:0055085	transmembrane transport [GO:0055085]	transmembrane transport [GO:0055085]	-	-	OPT1-2 PP7435_Chr1-1177
gene124	ACIB2EUKG767899	54S ribosomal protein L22	1314.43	1158.43	1637.38	1534.22	1563.34	1590.79	0.35907	0.16268	2.20722	0.0272988	0.04189	0.351291	0.162869	2.15689	0.0310141	0.051384	BQ9382_C1-0625	SOP78802.1	protein_coding	F2QM00	UniRef100_F2QM00 54S ribosomal protein L22, mitochondrial n=2 Tax=Komagataella phaffii TaxID=460519 RepID=F2QM00_KOMPC	F2QM00_KOMPC	GO:0003735; GO:0006412; GO:0015934	large ribosomal subunit [GO:0015934]; structural constituent of ribosome [GO:0003735]; translation [GO:0006412]	translation [GO:0006412]	large ribosomal subunit [GO:0015934]	structural constituent of ribosome [GO:0003735]	MRPL22 PP7435_Chr1-0121
gene1240	ACIB2EUKG768976	Class I glutamine amidotransferase-like	1886.49	1902.29	256.483	332.296	303.454	404.825	-2.68313	0.208141	-12.8909	5.06e-38	1.37e-36	-2.4212	0.207386	-11.6748	1.71e-31	4.39e-30	BQ9382_C1-6205	SOP79877.1	protein_coding	F2QPH9	UniRef100_F2QPH9 Protein of unconfirmed function n=2 Tax=Komagataella phaffii TaxID=460519 RepID=F2QPH9_KOMPC	F2QPH9_KOMPC	GO:0004359; GO:0042823	glutaminase activity [GO:0004359]; pyridoxal phosphate biosynthetic process [GO:0042823]	pyridoxal phosphate biosynthetic process [GO:0042823]	-	glutaminase activity [GO:0004359]	SNO1 PP7435_Chr1-1178
gene1241	ACIB2EUKG768977	Stationary phase-induced protein, SOR/SNZfamily	27970.8	34999.6	4224.94	4549.63	6053.05	6537.64	-2.8432	0.166544	-17.0718	2.41e-65	1.79e-63	-2.32238	0.166375	-13.9587	2.79e-44	1.27e-42	BQ9382_C1-6210	SOP79878.1	protein_coding	F2QPI0	UniRef100_F2QPI0 Stationary phase-induced gene family member n=3 Tax=Komagataella TaxID=460517 RepID=F2QPI0_KOMPC	F2QPI0_KOMPC	GO:0003824; GO:0042823	catalytic activity [GO:0003824]; pyridoxal phosphate biosynthetic process [GO:0042823]	pyridoxal phosphate biosynthetic process [GO:0042823]	-	catalytic activity [GO:0003824]	SNZ3 PP7435_Chr1-1179
gene1242	ACIB2EUKG768978	Gamma-butyrobetainedioxygenase (Gamma-butyrob etaine,2-oxoglutaratedioxygenase)(Gamma-butyrobetaine hydroxylase) (Gamma-BBH)	11184.7	12088.6	25104	19791.1	36953.3	28034.4	0.94782	0.188986	5.0153	5.3e-07	1.62e-06	1.4815	0.188956	7.84046	4.49e-15	4.07e-14	BQ9382_C1-6215	SOP79879.1	protein_coding	F2QPI1	UniRef100_F2QPI1 Uncharacterized protein n=2 Tax=Komagataella phaffii TaxID=460519 RepID=F2QPI1_KOMPC	F2QPI1_KOMPC	GO:0016491	oxidoreductase activity [GO:0016491]	-	-	oxidoreductase activity [GO:0016491]	PP7435_Chr1-1181
gene1243	ACIB2EUKG768979	Ammonium transporter MEP2	1960.63	2348.61	1783.48	2289.84	1084.62	1458.51	-0.0809407	0.206413	-0.39213	0.694962	0.745083	-0.761519	0.207318	-3.67319	0.000239543	0.000628815	BQ9382_C1-6220	SOP79880.1	protein_coding	F2QPI2	UniRef100_F2QPI2 Ammonium transporter n=2 Tax=Komagataella phaffii TaxID=460519 RepID=F2QPI2_KOMPC	F2QPI2_KOMPC	GO:0008519; GO:0016021	integral component of membrane [GO:0016021]; ammonium transmembrane transporter activity [GO:0008519]	-	integral component of membrane [GO:0016021]	ammonium transmembrane transporter activity [GO:0008519]	MEP2 PP7435_Chr1-1182
gene1244	ACIB2EUKG768980	Transcriptional activator of genes regulated by nitrogen catabolite repression (NCR)	994.841	2183.5	1860.31	1724.23	2310.46	3102.9	0.173029	0.286507	0.603927	0.545892	0.607966	0.767703	0.286229	2.68212	0.00731563	0.0140711	BQ9382_C1-6225	SOP79881.1	protein_coding	F2QPI3	UniRef100_F2QPI3 Iron responsive transcription factor n=3 Tax=Komagataella TaxID=460517 RepID=F2QPI3_KOMPC	F2QPI3_KOMPC	GO:0003700; GO:0005634; GO:0008270; GO:0043565	nucleus [GO:0005634]; DNA-binding transcription factor activity [GO:0003700]; sequence-specific DNA binding [GO:0043565]; zinc ion binding [GO:0008270]	-	nucleus [GO:0005634]	DNA-binding transcription factor activity [GO:0003700]; sequence-specific DNA binding [GO:0043565]; zinc ion binding [GO:0008270]	FEP1 PP7435_Chr1-1183
gene1245	ACIB2EUKG768981	Conserved predicted protein	83.1539	141.515	564.912	662.825	322.482	382.018	2.44644	0.262006	9.33733	9.88e-21	1.01e-19	1.64371	0.264852	6.20612	5.43e-10	3.07e-09	BQ9382_C1-6230	SOP79882.1	protein_coding	F2QPI4	UniRef100_F2QPI4 Uncharacterized protein n=2 Tax=Komagataella phaffii TaxID=460519 RepID=F2QPI4_KOMPC	F2QPI4_KOMPC	-	-	-	-	-	PP7435_Chr1-1184
gene1246	ACIB2EUKG768982	Mitochondrial import inner membrane translocase subunit TIM22	206.382	249.466	312.758	220.942	161.241	156.228	0.223647	0.256839	0.87077	0.38388	0.450754	-0.52253	0.262951	-1.98718	0.0469028	0.074334	BQ9382_C1-6235	SOP79883.1	protein_coding	C4QYB9	UniRef100_C4QYB9 Uncharacterized protein n=2 Tax=Komagataella phaffii TaxID=460519 RepID=C4QYB9_KOMPG	NA	GO:0016021; GO:0042721; GO:0045039	integral component of membrane [GO:0016021]; TIM22 mitochondrial import inner membrane insertion complex [GO:0042721]; protein insertion into mitochondrial inner membrane [GO:0045039]	protein insertion into mitochondrial inner membrane [GO:0045039]	integral component of membrane [GO:0016021]; TIM22 mitochondrial import inner membrane insertion complex [GO:0042721]	-	NA
gene1247	ACIB2EUKG768983	Glutamine amidotransferase DUG3	3607.68	3158.69	2144.93	2149.32	2062.08	2073.16	-0.655851	0.155375	-4.22108	2.43e-05	6.04e-05	-0.710302	0.155577	-4.5656	4.98e-06	1.7e-05	BQ9382_C1-6240	SOP79884.1	protein_coding	F2QPI6	UniRef100_F2QPI6 Glutamine amidotransferase component n=2 Tax=Komagataella phaffii TaxID=460519 RepID=F2QPI6_KOMPC	F2QPI6_KOMPC	GO:0006541; GO:0016740	transferase activity [GO:0016740]; glutamine metabolic process [GO:0006541]	glutamine metabolic process [GO:0006541]	-	transferase activity [GO:0016740]	DUG3 PP7435_Chr1-1186
gene1248	ACIB2EUKG768984	Tyrosyl-Transfer RNA Synthetase | subunitE|domain 1	1989.68	2630.73	415.568	263.362	876.311	813.071	-2.77034	0.232371	-11.9221	9.08e-33	1.87e-31	-1.45152	0.228687	-6.34718	2.19e-10	1.31e-09	BQ9382_C1-6245	SOP79885.1	protein_coding	F2QPI7	UniRef100_F2QPI7 Uncharacterized protein n=2 Tax=Komagataella phaffii TaxID=460519 RepID=F2QPI7_KOMPC	F2QPI7_KOMPC	-	-	-	-	-	PP7435_Chr1-1187
gene1249	ACIB2EUKG768985	D-tyrosyl-tRNA(Tyr) deacylase	2861.29	2540.92	884.163	1070.24	824.233	837.019	-1.46577	0.173476	-8.44944	2.93e-17	2.38e-16	-1.70124	0.174327	-9.7589	1.69e-22	2.44e-21	BQ9382_C1-6250	SOP79886.1	protein_coding	A0A1G4KPG7	UniRef100_A0A1G4KPG7 D-aminoacyl-tRNA deacylase n=2 Tax=Komagataella phaffii TaxID=460519 RepID=A0A1G4KPG7_KOMPC	A0A1G4KPG7_KOMPC	GO:0000049; GO:0005737; GO:0051499	cytoplasm [GO:0005737]; D-aminoacyl-tRNA deacylase activity [GO:0051499]; tRNA binding [GO:0000049]	-	cytoplasm [GO:0005737]	D-aminoacyl-tRNA deacylase activity [GO:0051499]; tRNA binding [GO:0000049]	DTD1 PP7435_Chr1-2918
gene125	ACIB2EUKG767900	Protein yippee-like 1	2867.31	2938.25	2401.42	2186.44	1925.88	1716.23	-0.339882	0.157741	-2.15469	0.031186	0.0473065	-0.672423	0.158266	-4.2487	2.15e-05	6.67e-05	BQ9382_C1-0630	SOP78803.1	protein_coding	F2QM01	UniRef100_F2QM01 Uncharacterized protein n=2 Tax=Komagataella phaffii TaxID=460519 RepID=F2QM01_KOMPC	F2QM01_KOMPC	GO:0046872	metal ion binding [GO:0046872]	-	-	metal ion binding [GO:0046872]	PP7435_Chr1-0122
gene1250	ACIB2EUKG768986	D-tyrosyl-tRNA(Tyr) deacylase	675.249	590.553	257.565	320.807	247.37	242.895	-1.12719	0.210153	-5.36367	8.15e-08	2.71e-07	-1.3679	0.212557	-6.43545	1.23e-10	7.45e-10	BQ9382_C1-6255	SOP79887.1	protein_coding	C4QYC3	UniRef100_C4QYC3 Uncharacterized protein n=2 Tax=Komagataella phaffii TaxID=460519 RepID=C4QYC3_KOMPG	NA	GO:0016021	integral component of membrane [GO:0016021]	-	integral component of membrane [GO:0016021]	-	NA
gene1251	ACIB2EUKG768987	Uncharacterised protein family UPF0052	286.53	311.152	124.454	129.03	164.246	214.386	-1.23719	0.249675	-4.95521	7.23e-07	2.19e-06	-0.66125	0.245319	-2.69547	0.00702887	0.0135773	BQ9382_C1-6260	SOP79888.1	protein_coding	F2QPI9	UniRef100_F2QPI9 Uncharacterized protein n=2 Tax=Komagataella phaffii TaxID=460519 RepID=F2QPI9_KOMPC	F2QPI9_KOMPC	-	-	-	-	-	PP7435_Chr1-1189
gene1252	ACIB2EUKG768988	Protein UPS1	643.19	834.576	850.615	750.317	930.392	815.352	0.114266	0.198098	0.576815	0.564065	0.625125	0.240192	0.198094	1.21252	0.225314	0.293812	BQ9382_C1-6265	SOP79889.1	protein_coding	F2QPJ0	UniRef100_F2QPJ0 Phosphatidic acid transfer protein n=2 Tax=Komagataella phaffii TaxID=460519 RepID=F2QPJ0_KOMPC	F2QPJ0_KOMPC	GO:0005758	mitochondrial intermembrane space [GO:0005758]	-	mitochondrial intermembrane space [GO:0005758]	-	UPS1 PP7435_Chr1-1190
gene1253	ACIB2EUKG768989	Transcriptional regulatory protein pro-1	1168.16	1240.98	1759.67	1299.14	1381.07	1263.51	0.343543	0.190773	1.8008	0.0717351	0.100812	0.134613	0.191227	0.703942	0.481469	0.559531	BQ9382_C1-6270	SOP79890.1	protein_coding	F2QPJ1	UniRef100_F2QPJ1 Transcriptional activator protein n=2 Tax=Komagataella phaffii TaxID=460519 RepID=F2QPJ1_KOMPC	F2QPJ1_KOMPC	GO:0000981; GO:0005634; GO:0008270	nucleus [GO:0005634]; DNA-binding transcription factor activity, RNA polymerase II-specific [GO:0000981]; zinc ion binding [GO:0008270]	-	nucleus [GO:0005634]	DNA-binding transcription factor activity, RNA polymerase II-specific [GO:0000981]; zinc ion binding [GO:0008270]	UGA3 PP7435_Chr1-1191
gene1254	ACIB2EUKG768990	Protein UGX2	108.2	189.594	81.1655	45.0721	115.172	92.3686	-1.24884	0.381915	-3.26995	0.00107568	0.00210937	-0.521304	0.374579	-1.39171	0.164011	0.224445	BQ9382_C1-6275	SOP79891.1	protein_coding	F2QPJ2	UniRef100_F2QPJ2 Uncharacterized protein n=2 Tax=Komagataella phaffii TaxID=460519 RepID=F2QPJ2_KOMPC	F2QPJ2_KOMPC	-	-	-	-	-	PP7435_Chr1-1192
gene1255	ACIB2EUKG768991	Essential evolutionarily-conserved nucleolar protein component of the box C/D snoRNP complexes	6613.24	7178.26	8532.12	8486.81	6934.37	6740.62	0.303316	0.144507	2.09898	0.0358191	0.0537782	-0.0122581	0.144655	-0.0847401	0.932468	0.948018	BQ9382_C1-6280	SOP79892.1	protein_coding	F2QPJ3	UniRef100_F2QPJ3 Box C/D snoRNP complexes component n=1 Tax=Komagataella phaffii (strain ATCC 76273 / CBS 7435 / CECT 11047 / NRRL Y-11430 / Wegner 21-1) TaxID=981350 RepID=F2QPJ3_KOMPC	F2QPJ3_KOMPC	-	-	-	-	-	NOP56 PP7435_Chr1-1193
gene1256	ACIB2EUKG768992	POC1 chaperone	1072.99	954.319	992.384	1106.48	802.2	604.387	0.0506632	0.195185	0.259565	0.795199	0.830398	-0.526089	0.196738	-2.67406	0.007494	0.0143989	BQ9382_C1-6285	SOP79893.1	protein_coding	A0A1G4KPH2	UniRef100_A0A1G4KPH2 Uncharacterized protein n=2 Tax=Komagataella phaffii TaxID=460519 RepID=A0A1G4KPH2_KOMPC	A0A1G4KPH2_KOMPC	GO:0043248	proteasome assembly [GO:0043248]	proteasome assembly [GO:0043248]	-	-	PP7435_Chr1-1194
gene1257	ACIB2EUKG768993	Subunit of the hetero hexameric Gim/prefoldin protein complex	417.773	288.473	162.331	160.845	126.189	106.053	-1.12684	0.263223	-4.28093	1.86e-05	4.68e-05	-1.60146	0.269335	-5.94599	2.75e-09	1.42e-08	BQ9382_C1-6290	SOP79894.1	protein_coding	F2QPJ5	UniRef100_F2QPJ5 Gim/prefoldin protein complex subunit n=2 Tax=Komagataella phaffii TaxID=460519 RepID=F2QPJ5_KOMPC	F2QPJ5_KOMPC	GO:0006457; GO:0016272; GO:0051082	prefoldin complex [GO:0016272]; unfolded protein binding [GO:0051082]; protein folding [GO:0006457]	protein folding [GO:0006457]	prefoldin complex [GO:0016272]	unfolded protein binding [GO:0051082]	YKE2 PP7435_Chr1-1195
gene1258	ACIB2EUKG768994	Protein required for ubiquinone (CoenzymeQ) biosynthesis and respiratory growth	1021.89	954.319	1359.25	1314.16	780.167	694.475	0.435985	0.167372	2.60489	0.00919049	0.0154198	-0.421636	0.169584	-2.4863	0.012908	0.0235504	BQ9382_C1-6295	SOP79895.1	protein_coding	F2QPJ6	UniRef100_F2QPJ6 Ubiquinone biosynthesis protein n=2 Tax=Komagataella phaffii TaxID=460519 RepID=F2QPJ6_KOMPC	F2QPJ6_KOMPC	GO:0006744; GO:0008289	lipid binding [GO:0008289]; ubiquinone biosynthetic process [GO:0006744]	ubiquinone biosynthetic process [GO:0006744]	-	lipid binding [GO:0008289]	COQ9 PP7435_Chr1-1196
gene1259	ACIB2EUKG768995	Helix-loop-helix protein that binds the motif CACRTG	1847.42	1963.97	1823.52	2120.15	2235.34	2314.92	0.0495702	0.161507	0.306923	0.758902	0.799263	0.255482	0.161418	1.58273	0.113483	0.162357	BQ9382_C1-6300	SOP79896.1	protein_coding	F2QPJ7	UniRef100_F2QPJ7 Transcriptional regulator n=2 Tax=Komagataella phaffii TaxID=460519 RepID=F2QPJ7_KOMPC	F2QPJ7_KOMPC	GO:0046983	protein dimerization activity [GO:0046983]	-	-	protein dimerization activity [GO:0046983]	CBF1 PP7435_Chr1-1197
gene126	ACIB2EUKG767901	Conserved predicted protein	636.177	854.533	583.31	643.382	875.309	1016.05	-0.281337	0.204327	-1.37689	0.168545	0.217124	0.342354	0.203131	1.68538	0.0919145	0.13545	BQ9382_C1-0635	SOP78804.1	protein_coding	F2QM02	UniRef100_F2QM02 Uncharacterized protein n=2 Tax=Komagataella phaffii TaxID=460519 RepID=F2QM02_KOMPC	F2QM02_KOMPC	-	-	-	-	-	PP7435_Chr1-0123
gene1260	ACIB2EUKG768996	Amidase, removes the amide group from N-terminal asparagine and glutamine residues	367.68	303.894	228.346	280.154	137.205	101.491	-0.398754	0.249146	-1.60048	0.109491	0.147713	-1.48818	0.25955	-5.73369	9.83e-09	4.78e-08	BQ9382_C1-6305	SOP79897.1	protein_coding	F2QPJ8	UniRef100_F2QPJ8 Amidase n=2 Tax=Komagataella phaffii TaxID=460519 RepID=F2QPJ8_KOMPC	F2QPJ8_KOMPC	GO:0006807; GO:0008418; GO:0070773	protein-N-terminal asparagine amidohydrolase activity [GO:0008418]; protein-N-terminal glutamine amidohydrolase activity [GO:0070773]; nitrogen compound metabolic process [GO:0006807]	nitrogen compound metabolic process [GO:0006807]	-	protein-N-terminal asparagine amidohydrolase activity [GO:0008418]; protein-N-terminal glutamine amidohydrolase activity [GO:0070773]	NTA1 PP7435_Chr1-1198
gene1261	ACIB2EUKG768997	Positive regulator of mannosylphosphatetransferase (Mnn6p)	1142.11	1018.73	759.709	686.686	472.707	493.773	-0.579543	0.176313	-3.28702	0.00101255	0.00199061	-1.16082	0.178823	-6.49142	8.5e-11	5.21e-10	BQ9382_C1-6310	SOP79898.1	protein_coding	C4QYD4	UniRef100_C4QYD4 Putative positive regulator of mannosylphosphate transferase (Mnn6p) n=2 Tax=Komagataella phaffii TaxID=460519 RepID=C4QYD4_KOMPG	NA	GO:0016740	transferase activity [GO:0016740]	-	-	transferase activity [GO:0016740]	NA
gene1262	ACIB2EUKG768998	Positive regulator of mannosylphosphate transferase (Mnn6p)	337.625	270.33	57.357	53.9097	58.0869	91.2282	-2.4508	0.309269	-7.92448	2.29e-15	1.59e-14	-2.03096	0.303768	-6.68588	2.3e-11	1.47e-10	BQ9382_C1-6315	SOP79899.1	protein_coding	F2QPK0	UniRef100_F2QPK0 Uncharacterized protein n=3 Tax=Komagataella TaxID=460517 RepID=F2QPK0_KOMPC	F2QPK0_KOMPC	-	-	-	-	-	PP7435_Chr1-1200
gene1263	ACIB2EUKG768999	Essential protein, component of a complex containing Cef1p	577.068	538.846	360.375	284.573	443.664	499.474	-0.793224	0.206854	-3.8347	0.000125715	0.000285769	-0.243088	0.204887	-1.18645	0.235445	0.305263	BQ9382_C1-6320	SOP79900.1	protein_coding	F2QPK1	UniRef100_F2QPK1 Spliceosome assembly factor n=2 Tax=Komagataella phaffii TaxID=460519 RepID=F2QPK1_KOMPC	F2QPK1_KOMPC	GO:0046872	metal ion binding [GO:0046872]	-	-	metal ion binding [GO:0046872]	CWC24 PP7435_Chr1-1201
gene1264	ACIB2EUKG769000	Protein component of the large (60S) ribosomal subunit, has similarity to rat L38 ribosomal protein	2693.98	4107.56	4986.81	5827.55	3016.51	2744.83	0.668913	0.208729	3.2047	0.00135205	0.00261914	-0.23958	0.209202	-1.14521	0.252123	0.323562	BQ9382_C1-6325	SOP79901.1	protein_coding	C4QYD7	UniRef100_C4QYD7 Protein component of the large (60S) ribosomal subunit, has similarity to rat L38 ribosomal protein n=1 Tax=Komagataella phaffii (strain GS115 / ATCC 20864) TaxID=644223 RepID=C4QYD7_KOMPG	NA	GO:0003735; GO:0006412; GO:0022625	cytosolic large ribosomal subunit [GO:0022625]; structural constituent of ribosome [GO:0003735]; translation [GO:0006412]	translation [GO:0006412]	cytosolic large ribosomal subunit [GO:0022625]	structural constituent of ribosome [GO:0003735]	NA
gene1265	ACIB2EUKG769001	Peroxisomal integral membrane protein, involved in negative regulation of peroxisome number	980.815	934.362	1501.02	1438.77	1245.86	1351.32	0.618206	0.161551	3.82671	0.000129869	0.000294102	0.439356	0.162053	2.71119	0.00670422	0.0130151	BQ9382_C1-6330	SOP79902.1	protein_coding	F2QPK3	UniRef100_F2QPK3 Peroxisome size and maintenance regulator n=3 Tax=Komagataella TaxID=460517 RepID=F2QPK3_KOMPC	F2QPK3_KOMPC	GO:0016021	integral component of membrane [GO:0016021]	-	integral component of membrane [GO:0016021]	-	PEX30 PP7435_Chr1-1203
gene1266	ACIB2EUKG769002	Transcription initiation factor IIF subunit beta	2226.12	1635.59	1748.85	1969.91	1306.96	1384.39	-0.0538424	0.190384	-0.28281	0.777323	0.815655	-0.520722	0.191113	-2.72468	0.00643645	0.0125401	BQ9382_C1-6335	SOP79903.1	protein_coding	F2QPK4	UniRef100_F2QPK4 Transcription initiation factor IIF subunit beta n=2 Tax=Komagataella phaffii TaxID=460519 RepID=F2QPK4_KOMPC	F2QPK4_KOMPC	GO:0003743; GO:0005674; GO:0006367	transcription factor TFIIF complex [GO:0005674]; translation initiation factor activity [GO:0003743]; transcription initiation from RNA polymerase II promoter [GO:0006367]	transcription initiation from RNA polymerase II promoter [GO:0006367]	transcription factor TFIIF complex [GO:0005674]	translation initiation factor activity [GO:0003743]	TFG2 PP7435_Chr1-1204
gene1267	ACIB2EUKG769003	Pre-mRNA-splicing factor 18	147.273	175.987	32.4662	27.3967	57.0854	86.6668	-2.43885	0.368196	-6.62379	3.5e-11	1.67e-10	-1.17458	0.341987	-3.43457	0.000593502	0.00145717	BQ9382_C1-6340	SOP79904.1	protein_coding	F2QPK5	UniRef100_F2QPK5 Splicing factor n=1 Tax=Komagataella phaffii (strain ATCC 76273 / CBS 7435 / CECT 11047 / NRRL Y-11430 / Wegner 21-1) TaxID=981350 RepID=F2QPK5_KOMPC	F2QPK5_KOMPC	GO:0005681; GO:0008380	spliceosomal complex [GO:0005681]; RNA splicing [GO:0008380]	RNA splicing [GO:0008380]	spliceosomal complex [GO:0005681]	-	PRP18 PP7435_Chr1-1205
gene1268	ACIB2EUKG769004	Protein 1	994.841	1202.88	1674.17	1619.94	1736.6	1913.51	0.583373	0.171896	3.39375	0.000689425	0.00139531	0.731333	0.171867	4.25524	2.09e-05	6.49e-05	BQ9382_C1-6345	SOP79905.1	protein_coding	F2QPK6	UniRef100_F2QPK6 Stress-activated PKC1-MPK1 signaling pathway sensor-transducer n=2 Tax=Komagataella phaffii TaxID=460519 RepID=F2QPK6_KOMPC	F2QPK6_KOMPC	-	-	-	-	-	WSC3 PP7435_Chr1-1206
gene1269	ACIB2EUKG769005	WSC domain-containing protein 1	624.155	743.861	326.827	323.458	433.649	452.72	-1.07356	0.194892	-5.50849	3.62e-08	1.25e-07	-0.62687	0.193275	-3.24341	0.00118108	0.00274375	BQ9382_C1-6350	SOP79906.1	protein_coding	F2QPK7	UniRef100_F2QPK7 Stress-activated PKC1-MPK1 signaling pathway sensor-transducer n=2 Tax=Komagataella phaffii TaxID=460519 RepID=F2QPK7_KOMPC	F2QPK7_KOMPC	-	-	-	-	-	WSC2 PP7435_Chr1-1207
gene127	ACIB2EUKG767902	RNA-binding domain, RBD	1467.72	1338.04	1475.05	1877.12	1191.78	1220.18	0.257514	0.179212	1.43693	0.150738	0.196659	-0.218102	0.180086	-1.2111	0.225858	0.29431	BQ9382_C1-0640	SOP78805.1	protein_coding	F2QM03	UniRef100_F2QM03 RNA recognition motif protein n=2 Tax=Komagataella phaffii TaxID=460519 RepID=F2QM03_KOMPC	F2QM03_KOMPC	GO:0003723	RNA binding [GO:0003723]	-	-	RNA binding [GO:0003723]	NOP13 PP7435_Chr1-0124
gene1270	ACIB2EUKG769006	Related toGDP-Man:Man(3)GlcNAc(2)-PP-Dolalpha-1,2-mannosyltransfer ase	1070.98	1015.1	1447.99	1467.05	982.47	940.791	0.482918	0.159865	3.02079	0.00252116	0.00468326	-0.116919	0.161288	-0.724912	0.468506	0.546809	BQ9382_C1-6355	SOP79907.1	protein_coding	F2QPK8	UniRef100_F2QPK8 Alpha-1,2-mannosyltransferase n=1 Tax=Komagataella phaffii (strain ATCC 76273 / CBS 7435 / CECT 11047 / NRRL Y-11430 / Wegner 21-1) TaxID=981350 RepID=F2QPK8_KOMPC	F2QPK8_KOMPC	GO:0004377	GDP-Man:Man3GlcNAc2-PP-Dol alpha-1,2-mannosyltransferase activity [GO:0004377]	-	-	GDP-Man:Man3GlcNAc2-PP-Dol alpha-1,2-mannosyltransferase activity [GO:0004377]	ALG11 PP7435_Chr1-1208
gene1271	ACIB2EUKG769007	Phosphoinositide PI4,5P(2) binding protein, forms a complex with Slm2p	2640.89	3227.63	9065.65	8191.63	9750.59	9734.05	1.55589	0.163497	9.51632	1.79e-21	1.93e-20	1.73109	0.163484	10.5887	3.36e-26	6.29e-25	BQ9382_C1-6360	SOP79908.1	protein_coding	A0A1G4KPJ2	UniRef100_A0A1G4KPJ2 Phosphoinositide PI4,5P(2) binding protein n=2 Tax=Komagataella phaffii TaxID=460519 RepID=A0A1G4KPJ2_KOMPC	A0A1G4KPJ2_KOMPC	GO:0005546; GO:0016197; GO:0030036; GO:0031932; GO:0038203	TORC2 complex [GO:0031932]; phosphatidylinositol-4,5-bisphosphate binding [GO:0005546]; actin cytoskeleton organization [GO:0030036]; endosomal transport [GO:0016197]; TORC2 signaling [GO:0038203]	actin cytoskeleton organization [GO:0030036]; endosomal transport [GO:0016197]; TORC2 signaling [GO:0038203]	TORC2 complex [GO:0031932]	phosphatidylinositol-4,5-bisphosphate binding [GO:0005546]	SLM1 PP7435_Chr1-1209
gene1272	ACIB2EUKG769008	Mps one binder kinase activator-like 1A	900.667	889.912	1644.96	1646.46	1005.5	988.686	0.878322	0.15803	5.55794	2.73e-08	9.62e-08	0.155484	0.159592	0.974261	0.329927	0.407045	BQ9382_C1-6365	SOP79909.1	protein_coding	F2QPL0	UniRef100_F2QPL0 Mitotic exit network component n=1 Tax=Komagataella phaffii (strain ATCC 76273 / CBS 7435 / CECT 11047 / NRRL Y-11430 / Wegner 21-1) TaxID=981350 RepID=F2QPL0_KOMPC	F2QPL0_KOMPC	-	-	-	-	-	MOB1 PP7435_Chr1-1210
gene1273	-	-	88.1631	253.094	137.44	142.286	220.33	204.123	-0.289375	0.381732	-0.75806	0.448415	0.513854	0.312222	0.379028	0.823743	0.410085	0.489576	BQ9382_C1-6370;part=1/2	-	misc_RNA	-	-	NA	-	-	-	-	-	NA
gene1274	ACIB2EUKG769009	Potential mitochondrial inner membrane transporter Ymc2	1142.11	986.069	590.885	523.19	638.956	931.668	-0.934243	0.216566	-4.31389	1.6e-05	4.07e-05	-0.439125	0.215604	-2.03673	0.0416775	0.0668269	BQ9382_C1-6375	SOP79910.1	protein_coding	A0A1G4KPG8	UniRef100_A0A1G4KPG8 Putative mitochondrial inner membrane transporter n=2 Tax=Komagataella phaffii TaxID=460519 RepID=A0A1G4KPG8_KOMPC	A0A1G4KPG8_KOMPC	GO:0016021; GO:0022857	integral component of membrane [GO:0016021]; transmembrane transporter activity [GO:0022857]	-	integral component of membrane [GO:0016021]	transmembrane transporter activity [GO:0022857]	YMC2-1 PP7435_Chr1-1211
gene1275	ACIB2EUKG769010	Homocitrate synthase isozyme, catalyzes the condensation of acetyl-CoA and alpha-ketoglutarate	42519.7	68354.5	9516.93	10133.3	15457.1	15438.1	-2.4963	0.209667	-11.906	1.1e-32	2.25e-31	-1.84348	0.209591	-8.79562	1.42e-18	1.64e-17	BQ9382_C1-6380	SOP79911.1	protein_coding	C4QYE7	UniRef100_C4QYE7 Homocitrate synthase isozyme, catalyzes the condensation of acetyl-CoA and alpha-ketoglutarate n=2 Tax=Komagataella phaffii TaxID=460519 RepID=C4QYE7_KOMPG	NA	GO:0004410; GO:0019878	homocitrate synthase activity [GO:0004410]; lysine biosynthetic process via aminoadipic acid [GO:0019878]	lysine biosynthetic process via aminoadipic acid [GO:0019878]	-	homocitrate synthase activity [GO:0004410]	NA
gene1276	ACIB2EUKG769011	40S ribosomal protein S9-A	5097.43	6184.93	16613	17562.2	9338.97	8640.45	1.5988	0.160886	9.93752	2.86e-23	3.46e-22	0.672219	0.161085	4.17307	3.01e-05	9.07e-05	BQ9382_C1-6385	SOP79912.1	protein_coding	F2QPL3	UniRef100_F2QPL3 40S ribosomal protein S9-B n=2 Tax=Komagataella phaffii TaxID=460519 RepID=F2QPL3_KOMPC	F2QPL3_KOMPC	GO:0003735; GO:0006412; GO:0015935; GO:0019843	small ribosomal subunit [GO:0015935]; rRNA binding [GO:0019843]; structural constituent of ribosome [GO:0003735]; translation [GO:0006412]	translation [GO:0006412]	small ribosomal subunit [GO:0015935]	rRNA binding [GO:0019843]; structural constituent of ribosome [GO:0003735]	RPS9B PP7435_Chr1-1213
gene1277	ACIB2EUKG769012	60S ribosomal protein L21-B	6721.44	8262.3	17197.4	17124.7	11027.5	9637.12	1.19567	0.165924	7.20611	5.76e-13	3.21e-12	0.463744	0.166069	2.79247	0.00523076	0.0104348	BQ9382_C1-6390	SOP79913.1	protein_coding	A0A1B2JE28	UniRef100_A0A1B2JE28 BA75_03966T0 n=1 Tax=Komagataella pastoris TaxID=4922 RepID=A0A1B2JE28_PICPA	NA	GO:0003735; GO:0005840; GO:0006412	ribosome [GO:0005840]; structural constituent of ribosome [GO:0003735]; translation [GO:0006412]	translation [GO:0006412]	ribosome [GO:0005840]	structural constituent of ribosome [GO:0003735]	NA
gene1278	ACIB2EUKG769013	Mitochondrial carrier protein RIM2	296.549	302.987	239.168	342.017	256.384	282.807	-0.0417736	0.238638	-0.17505	0.86104	0.885185	-0.153789	0.239944	-0.640936	0.521564	0.598057	BQ9382_C1-6395	SOP79914.1	protein_coding	F2QPL5	UniRef100_F2QPL5 Pyrimidine nucleotide transporter, mitochondrial n=2 Tax=Komagataella phaffii TaxID=460519 RepID=F2QPL5_KOMPC	F2QPL5_KOMPC	GO:0016021; GO:0022857	integral component of membrane [GO:0016021]; transmembrane transporter activity [GO:0022857]	-	integral component of membrane [GO:0016021]	transmembrane transporter activity [GO:0022857]	RIM2 PP7435_Chr1-1215
gene1279	ACIB2EUKG769014	Rho GTPase activating protein (RhoGAP) involved in control of the cytoskeleton organization	513.951	485.324	1017.27	1090.57	691.034	760.615	1.0774	0.175153	6.15119	7.69e-10	3.19e-09	0.538549	0.17676	3.04677	0.00231312	0.00499046	BQ9382_C1-6400	SOP79915.1	protein_coding	F2QPL6	UniRef100_F2QPL6 Rho GTPase activating protein n=2 Tax=Komagataella phaffii TaxID=460519 RepID=F2QPL6_KOMPC	F2QPL6_KOMPC	GO:0005096; GO:0007165; GO:0035091	GTPase activator activity [GO:0005096]; phosphatidylinositol binding [GO:0035091]; signal transduction [GO:0007165]	signal transduction [GO:0007165]	-	GTPase activator activity [GO:0005096]; phosphatidylinositol binding [GO:0035091]	BEM3 PP7435_Chr1-1216
gene128	ACIB2EUKG767903	UTP-glucose-1-phosphate uridylyltransferase	10317.1	13038.4	15463.7	14374.5	15201.7	13127.7	0.353321	0.172818	2.04446	0.0409078	0.0607627	0.278529	0.172848	1.61141	0.10709	0.154745	BQ9382_C1-0645	SOP78806.1	protein_coding	F2QM04	UniRef100_F2QM04 UTP--glucose-1-phosphate uridylyltransferase n=2 Tax=Komagataella phaffii TaxID=460519 RepID=F2QM04_KOMPC	F2QM04_KOMPC	GO:0003983; GO:0006011	UTP:glucose-1-phosphate uridylyltransferase activity [GO:0003983]; UDP-glucose metabolic process [GO:0006011]	UDP-glucose metabolic process [GO:0006011]	-	UTP:glucose-1-phosphate uridylyltransferase activity [GO:0003983]	UGP1 PP7435_Chr1-0125
gene1280	ACIB2EUKG769015	Lipoyl synthase	2067.83	1919.52	1431.76	1281.46	1535.3	1422.02	-0.555779	0.162501	-3.42015	0.000625857	0.00127618	-0.430838	0.1625	-2.65131	0.00801794	0.0152811	BQ9382_C1-6405	SOP79916.1	protein_coding	C4QYF2	UniRef100_C4QYF2 Lipoyl synthase, mitochondrial n=2 Tax=Komagataella phaffii TaxID=460519 RepID=LIPA_KOMPG	NA	GO:0005739; GO:0009249; GO:0016992; GO:0046872; GO:0051539	mitochondrion [GO:0005739]; 4 iron, 4 sulfur cluster binding [GO:0051539]; lipoate synthase activity [GO:0016992]; metal ion binding [GO:0046872]; protein lipoylation [GO:0009249]	protein lipoylation [GO:0009249]	mitochondrion [GO:0005739]	4 iron, 4 sulfur cluster binding [GO:0051539]; lipoate synthase activity [GO:0016992]; metal ion binding [GO:0046872]	NA
gene1281	ACIB2EUKG769016	Glucan 1,3-beta-glucosidase BGL2	26147.4	29186.6	36031	44798.1	40107	41681	0.546729	0.164974	3.31403	0.000919603	0.00182175	0.563711	0.16498	3.41685	0.000633508	0.00154769	BQ9382_C1-6410	SOP79917.1	protein_coding	F2QPL8	UniRef100_F2QPL8 Endo-beta-1,3-glucanase n=2 Tax=Komagataella phaffii TaxID=460519 RepID=F2QPL8_KOMPC	F2QPL8_KOMPC	GO:0004553; GO:0005975	hydrolase activity, hydrolyzing O-glycosyl compounds [GO:0004553]; carbohydrate metabolic process [GO:0005975]	carbohydrate metabolic process [GO:0005975]	-	hydrolase activity, hydrolyzing O-glycosyl compounds [GO:0004553]	BGL2 PP7435_Chr1-1218
gene1282	ACIB2EUKG769017	Candida dubliniensis CD36 chromosome 4, complete sequence	357.662	305.709	349.553	395.043	363.544	262.281	0.168174	0.232212	0.724227	0.468926	0.534873	-0.08149	0.233953	-0.348318	0.727602	0.781985	BQ9382_C1-6415	SOP79918.1	protein_coding	C4QYF4	UniRef100_C4QYF4 Uncharacterized protein n=2 Tax=Komagataella phaffii TaxID=460519 RepID=C4QYF4_KOMPG	NA	-	-	-	-	-	NA
gene1283	ACIB2EUKG769018	Multicopy suppressor of BFA (BrefeldinA)-induced lethality ER-Golgi vesicle-tethering protein p115 implicated in secretion and nuclear segregation	2568.75	2523.68	9262.61	9000.27	6400.57	5970.89	1.84249	0.145223	12.6873	6.96e-37	1.8e-35	1.28067	0.145458	8.8044	1.32e-18	1.52e-17	BQ9382_C1-6420	SOP79919.1	protein_coding	F2QPL9	UniRef100_F2QPL9 MRNP complexes comonent n=2 Tax=Komagataella phaffii TaxID=460519 RepID=F2QPL9_KOMPC	F2QPL9_KOMPC	-	-	-	-	-	BFR1 PP7435_Chr1-1220
gene1284	ACIB2EUKG769019	Isopentenyl diphosphate:dimethylallyldiphosph ate isomerase (IPPisomerase)	325.602	341.087	862.519	921.768	693.037	623.773	1.42033	0.182533	7.78123	7.18e-15	4.77e-14	0.982188	0.184022	5.33734	9.43e-08	4.06e-07	BQ9382_C1-6425	SOP79920.1	protein_coding	F2QPM0	UniRef100_F2QPM0 Isopentenyl diphosphate:dimethylallyl diphosphate isomerase (IPP isomerase) n=2 Tax=Komagataella phaffii TaxID=460519 RepID=F2QPM0_KOMPC	F2QPM0_KOMPC	GO:0004452; GO:0008299; GO:0016787	hydrolase activity [GO:0016787]; isopentenyl-diphosphate delta-isomerase activity [GO:0004452]; isoprenoid biosynthetic process [GO:0008299]	isoprenoid biosynthetic process [GO:0008299]	-	hydrolase activity [GO:0016787]; isopentenyl-diphosphate delta-isomerase activity [GO:0004452]	IDI1 PP7435_Chr1-1221
gene1285	ACIB2EUKG769020	Cysteine protease similar to mammalian caspases	673.246	817.34	943.685	1101.17	938.404	1034.3	0.456246	0.187319	2.43566	0.0148648	0.0238982	0.403481	0.187667	2.14998	0.0315565	0.0521889	BQ9382_C1-6430	SOP79921.1	protein_coding	F2QPM1	UniRef100_F2QPM1 Ca2+-dependent cysteine protease n=2 Tax=Komagataella phaffii TaxID=460519 RepID=F2QPM1_KOMPC	F2QPM1_KOMPC	GO:0008233	peptidase activity [GO:0008233]	-	-	peptidase activity [GO:0008233]	MCA1 PP7435_Chr1-1222
gene1286	ACIB2EUKG769021	Plasma membrane multidrug transporter of the major facilitator superfamily	1065.97	1287.24	68.1791	97.2143	117.175	101.491	-3.82181	0.2396	-15.9508	2.81e-57	1.44e-55	-3.42596	0.235214	-14.5653	4.67e-48	2.69e-46	BQ9382_C1-6435	SOP79922.1	protein_coding	F2QPM2	UniRef100_F2QPM2 Transporter of the major facilitator superfamily n=2 Tax=Komagataella phaffii TaxID=460519 RepID=F2QPM2_KOMPC	F2QPM2_KOMPC	GO:0016021; GO:0042910	integral component of membrane [GO:0016021]; xenobiotic transmembrane transporter activity [GO:0042910]	-	integral component of membrane [GO:0016021]	xenobiotic transmembrane transporter activity [GO:0042910]	FLR1 PP7435_Chr1-1225
gene1287	ACIB2EUKG769022	Guanine nucleotide exchange factor for ADP ribosylation factors (ARFs)	2661.93	2713.28	2678.46	2985.36	2790.17	2652.46	0.0756785	0.153263	0.493783	0.621459	0.678478	0.0180463	0.15342	0.117627	0.906364	0.928086	BQ9382_C1-6440	SOP79923.1	protein_coding	F2QPM3	UniRef100_F2QPM3 ARF guanine-nucleotide exchange factor 2 n=2 Tax=Komagataella phaffii TaxID=460519 RepID=F2QPM3_KOMPC	F2QPM3_KOMPC	GO:0005086; GO:0032012	ARF guanyl-nucleotide exchange factor activity [GO:0005086]; regulation of ARF protein signal transduction [GO:0032012]	regulation of ARF protein signal transduction [GO:0032012]	-	ARF guanyl-nucleotide exchange factor activity [GO:0005086]	GEA2 PP7435_Chr1-1227
gene1288	ACIB2EUKG769023	YVTN repeat-like/Quinoprotein amine dehydrogenase	360.667	322.945	186.14	190.01	166.249	135.702	-0.861142	0.233157	-3.6934	0.000221277	0.000482769	-1.17613	0.237271	-4.9569	7.16e-07	2.73e-06	BQ9382_C1-6445	SOP79924.1	protein_coding	O59894	UniRef100_O59894 Peroxisomal targeting signal 2 receptor n=3 Tax=Komagataella TaxID=460517 RepID=PEX7_PICPA	NA	GO:0005777; GO:0015031	peroxisome [GO:0005777]; protein transport [GO:0015031]	protein transport [GO:0015031]	peroxisome [GO:0005777]	-	NA
gene1289	ACIB2EUKG769024	CENP-A multicopy suppressor protein 2	183.339	196.851	117.961	166.148	143.214	155.088	-0.415981	0.271818	-1.53036	0.125927	0.167142	-0.351044	0.27238	-1.2888	0.197467	0.263386	BQ9382_C1-6450	SOP79925.1	protein_coding	F2QPM5	UniRef100_F2QPM5 Uncharacterized protein n=2 Tax=Komagataella phaffii TaxID=460519 RepID=F2QPM5_KOMPC	F2QPM5_KOMPC	-	-	-	-	-	PP7435_Chr1-1229
gene129	ACIB2EUKG767904	rRNA biogenesis protein RRP36	926.715	778.333	1012.95	1430.82	727.088	557.632	0.520432	0.2224	2.34008	0.0192797	0.0304193	-0.407226	0.224407	-1.81467	0.069574	0.105923	BQ9382_C1-0650	SOP78807.1	protein_coding	C4QVB0	UniRef100_C4QVB0 rRNA biogenesis protein RRP36 n=2 Tax=Komagataella phaffii TaxID=460519 RepID=RRP36_KOMPG	NA	GO:0000462; GO:0000469; GO:0005730; GO:0030686	90S preribosome [GO:0030686]; nucleolus [GO:0005730]; cleavage involved in rRNA processing [GO:0000469]; maturation of SSU-rRNA from tricistronic rRNA transcript (SSU-rRNA, 5.8S rRNA, LSU-rRNA) [GO:0000462]	cleavage involved in rRNA processing [GO:0000469]; maturation of SSU-rRNA from tricistronic rRNA transcript (SSU-rRNA, 5.8S rRNA, LSU-rRNA) [GO:0000462]	90S preribosome [GO:0030686]; nucleolus [GO:0005730]	-	NA
gene1290	ACIB2EUKG769025	Sporulation-specific protein 71	274.508	301.173	188.304	182.94	225.337	171.053	-0.633694	0.241377	-2.62533	0.00865656	0.0145735	-0.536382	0.241599	-2.22013	0.0264099	0.0445088	BQ9382_C1-6455	SOP79926.1	protein_coding	F2QPM6	UniRef100_F2QPM6 Uncharacterized protein n=2 Tax=Komagataella phaffii TaxID=460519 RepID=F2QPM6_KOMPC	F2QPM6_KOMPC	-	-	-	-	-	SPO71 PP7435_Chr1-1230
gene1291	ACIB2EUKG769026	Alcohol dehydrogenase GroES-like domain	1279.37	914.405	502.144	342.901	460.689	462.983	-1.37824	0.236102	-5.83749	5.3e-09	2.02e-08	-1.24758	0.236079	-5.28459	1.26e-07	5.32e-07	BQ9382_C1-6460	SOP79927.1	protein_coding	C4QYG3	UniRef100_C4QYG3 Uncharacterized protein n=2 Tax=Komagataella phaffii TaxID=460519 RepID=C4QYG3_KOMPG	NA	GO:0016491	oxidoreductase activity [GO:0016491]	-	-	oxidoreductase activity [GO:0016491]	NA
gene1292	ACIB2EUKG769027	FMN dependent fluorescent proteins	2626.86	1641.94	219.688	185.591	143.214	124.298	-3.39851	0.242742	-14.0005	1.55e-44	5.6e-43	-3.9943	0.249383	-16.0167	9.77e-58	8.69e-56	BQ9382_C1-6465	SOP79928.1	protein_coding	C4QYG4	UniRef100_C4QYG4 Uncharacterized protein n=2 Tax=Komagataella phaffii TaxID=460519 RepID=C4QYG4_KOMPG	NA	GO:0004497; GO:0016705	monooxygenase activity [GO:0004497]; oxidoreductase activity, acting on paired donors, with incorporation or reduction of molecular oxygen [GO:0016705]	-	-	monooxygenase activity [GO:0004497]; oxidoreductase activity, acting on paired donors, with incorporation or reduction of molecular oxygen [GO:0016705]	NA
gene1293	ACIB2EUKG769028	FMN dependent fluorescent proteins	3421.33	2909.22	142.851	191.777	136.204	180.176	-4.2366	0.214213	-19.7775	4.65e-87	6.47e-85	-4.32594	0.216479	-19.9832	7.72e-89	2.46e-86	BQ9382_C1-6470	SOP79929.1	protein_coding	C4QYG5	UniRef100_C4QYG5 Uncharacterized protein n=2 Tax=Komagataella phaffii TaxID=460519 RepID=C4QYG5_KOMPG	NA	GO:0004497; GO:0016705	monooxygenase activity [GO:0004497]; oxidoreductase activity, acting on paired donors, with incorporation or reduction of molecular oxygen [GO:0016705]	-	-	monooxygenase activity [GO:0004497]; oxidoreductase activity, acting on paired donors, with incorporation or reduction of molecular oxygen [GO:0016705]	NA
gene1294	ACIB2EUKG769029	Protein STE5	241.447	240.394	194.797	178.521	172.258	159.649	-0.369362	0.234599	-1.57444	0.115385	0.155008	-0.536943	0.237208	-2.26359	0.023599	0.040191	BQ9382_C1-6475	SOP79930.1	protein_coding	F2QPM9	UniRef100_F2QPM9 Uncharacterized protein n=2 Tax=Komagataella phaffii TaxID=460519 RepID=F2QPM9_KOMPC	F2QPM9_KOMPC	-	-	-	-	-	PP7435_Chr1-1233
gene1295	ACIB2EUKG769030	Genomic scaffold, Kuraishia_capsulata_scaffold_3	523.97	527.053	340.895	381.787	396.593	332.983	-0.53925	0.200724	-2.68652	0.00722007	0.0123312	-0.525489	0.201286	-2.61065	0.00903691	0.0170495	BQ9382_C1-6480	SOP79931.1	protein_coding	F2QPN0	UniRef100_F2QPN0 Uncharacterized protein n=2 Tax=Komagataella phaffii TaxID=460519 RepID=F2QPN0_KOMPC	F2QPN0_KOMPC	-	-	-	-	-	PP7435_Chr1-1234
gene1296	ACIB2EUKG769031	B-type cyclin involved in cell cycle progression	159.295	230.415	323.58	302.248	506.758	363.772	0.680925	0.258289	2.63629	0.00838168	0.0141503	1.15879	0.256911	4.51047	6.47e-06	2.18e-05	BQ9382_C1-6485	SOP79932.1	protein_coding	F2QPN1	UniRef100_F2QPN1 G1/S-specific cyclin n=2 Tax=Komagataella phaffii TaxID=460519 RepID=F2QPN1_KOMPC	F2QPN1_KOMPC	GO:0005634	nucleus [GO:0005634]	-	nucleus [GO:0005634]	-	CLN3-2 PP7435_Chr1-1235
gene1297	ACIB2EUKG769032	Copper amine oxidase| Domain 3	1178.18	1163.87	1021.6	979.213	1258.88	1166.58	-0.227394	0.161971	-1.40391	0.160344	0.207693	0.0507667	0.161652	0.31405	0.753483	0.804836	BQ9382_C1-6490	SOP79933.1	protein_coding	C4QYG9	UniRef100_C4QYG9 Amine oxidase n=2 Tax=Komagataella phaffii TaxID=460519 RepID=C4QYG9_KOMPG	NA	GO:0005507; GO:0008131; GO:0009308; GO:0048038	copper ion binding [GO:0005507]; primary amine oxidase activity [GO:0008131]; quinone binding [GO:0048038]; amine metabolic process [GO:0009308]	amine metabolic process [GO:0009308]	-	copper ion binding [GO:0005507]; primary amine oxidase activity [GO:0008131]; quinone binding [GO:0048038]	NA
gene1298	ACIB2EUKG769033	YVTN repeat-like/Quinoprotein amine dehydrogenase	1939.59	2041.99	875.506	771.528	1077.61	987.545	-1.27434	0.167062	-7.62793	2.39e-14	1.5e-13	-0.946845	0.166573	-5.68426	1.31e-08	6.25e-08	BQ9382_C1-6495	SOP79934.1	protein_coding	A0A1G4KPG9	UniRef100_A0A1G4KPG9 SEA (Seh1-associated) complex subunit n=1 Tax=Komagataella phaffii (strain ATCC 76273 / CBS 7435 / CECT 11047 / NRRL Y-11430 / Wegner 21-1) TaxID=981350 RepID=A0A1G4KPG9_KOMPC	A0A1G4KPG9_KOMPC	GO:0032008	positive regulation of TOR signaling [GO:0032008]	positive regulation of TOR signaling [GO:0032008]	-	-	RTC1 PP7435_Chr1-1237
gene1299	ACIB2EUKG769034	YVTN repeat-like/Quinoprotein amine dehydrogenase	741.372	586.017	819.231	900.558	632.947	683.071	0.37477	0.191363	1.95843	0.0501797	0.0729179	-0.012056	0.192678	-0.0625707	0.950108	0.960444	BQ9382_C1-6500	SOP79935.1	protein_coding	F2QPN4	UniRef100_F2QPN4 Uncharacterized protein n=2 Tax=Komagataella phaffii TaxID=460519 RepID=F2QPN4_KOMPC	F2QPN4_KOMPC	-	-	-	-	-	PP7435_Chr1-1238
gene13	ACIB2EUKG767793	Conserved predicted protein	551.02	654.053	284.621	235.966	212.318	183.597	-1.2135	0.218464	-5.5547	2.78e-08	9.78e-08	-1.60488	0.222297	-7.2195	5.22e-13	3.89e-12	BQ9382_C1-0070	SOP78698.1	protein_coding	A0A1G4KP24	UniRef100_A0A1G4KP24 Uncharacterized protein n=2 Tax=Komagataella phaffii TaxID=460519 RepID=A0A1G4KP24_KOMPC	A0A1G4KP24_KOMPC	-	-	-	-	-	PP7435_Chr1-0014
gene130	ACIB2EUKG767905	54S ribosomal protein L44	191.354	151.494	226.181	228.895	108.162	132.281	0.410083	0.258137	1.58862	0.112146	0.150843	-0.512781	0.267248	-1.91875	0.0550165	0.0857815	BQ9382_C1-0655	SOP78808.1	protein_coding	F2QM06	UniRef100_F2QM06 54S ribosomal protein L44, mitochondrial n=2 Tax=Komagataella phaffii TaxID=460519 RepID=F2QM06_KOMPC	F2QM06_KOMPC	GO:0005840	ribosome [GO:0005840]	-	ribosome [GO:0005840]	-	MRPL44 PP7435_Chr1-0127
gene1300	ACIB2EUKG769035	Subunit of the GINS complex (Sld5p,Psf1p,Psf2p, Psf3p)	192.356	222.251	457.774	612.45	454.68	513.159	1.36885	0.225448	6.0717	1.27e-09	5.13e-09	1.22157	0.226322	5.39747	6.76e-08	2.96e-07	BQ9382_C1-6505	SOP79936.1	protein_coding	F2QPN5	UniRef100_F2QPN5 DNA replication complex GINS protein SLD5 n=2 Tax=Komagataella phaffii TaxID=460519 RepID=F2QPN5_KOMPC	F2QPN5_KOMPC	GO:0005634; GO:0006261	nucleus [GO:0005634]; DNA-dependent DNA replication [GO:0006261]	DNA-dependent DNA replication [GO:0006261]	nucleus [GO:0005634]	-	SLD5 PP7435_Chr1-1239
gene1301	ACIB2EUKG769036	Delta subunit of the central stalk of mitochondrial F1F0 ATP synthase	4279.92	3746.52	37190.1	39568	18449.6	17546.6	3.2576	0.151033	21.5687	3.53e-103	7.37e-101	2.16513	0.15115	14.3244	1.54e-46	7.97e-45	BQ9382_C1-6510	SOP79937.1	protein_coding	F2QPN6	UniRef100_F2QPN6 F1F0 ATP synthase subunit delta, mitochondrial n=2 Tax=Komagataella phaffii TaxID=460519 RepID=F2QPN6_KOMPC	F2QPN6_KOMPC	GO:0015986; GO:0045261; GO:0046933	proton-transporting ATP synthase complex, catalytic core F(1) [GO:0045261]; proton-transporting ATP synthase activity, rotational mechanism [GO:0046933]; ATP synthesis coupled proton transport [GO:0015986]	ATP synthesis coupled proton transport [GO:0015986]	proton-transporting ATP synthase complex, catalytic core F(1) [GO:0045261]	proton-transporting ATP synthase activity, rotational mechanism [GO:0046933]	ATP16 PP7435_Chr1-1240
gene1302	ACIB2EUKG769037	Conserved predicted protein	1773.28	1376.14	617.94	553.238	548.821	652.282	-1.42753	0.19776	-7.21849	5.26e-13	2.94e-12	-1.39117	0.198037	-7.02478	2.14e-12	1.52e-11	BQ9382_C1-6515	SOP79938.1	protein_coding	F2QPN7	UniRef100_F2QPN7 Uncharacterized protein n=2 Tax=Komagataella phaffii TaxID=460519 RepID=F2QPN7_KOMPC	F2QPN7_KOMPC	-	-	-	-	-	PP7435_Chr1-1241
gene1303	ACIB2EUKG769038	Hexokinase isoenzyme 2 that catalyzes phosphorylation of glucose in the cytosol	630.166	561.524	326.827	319.04	291.436	323.86	-0.88361	0.197379	-4.47672	7.58e-06	2.03e-05	-0.954153	0.198538	-4.8059	1.54e-06	5.64e-06	BQ9382_C1-6520	SOP79939.1	protein_coding	F2QPN8	UniRef100_F2QPN8 Phosphotransferase n=2 Tax=Komagataella phaffii TaxID=460519 RepID=F2QPN8_KOMPC	F2QPN8_KOMPC	GO:0001678; GO:0004396; GO:0005524; GO:0005536; GO:0005623; GO:0006096	cell [GO:0005623]; ATP binding [GO:0005524]; glucose binding [GO:0005536]; hexokinase activity [GO:0004396]; cellular glucose homeostasis [GO:0001678]; glycolytic process [GO:0006096]	cellular glucose homeostasis [GO:0001678]; glycolytic process [GO:0006096]	cell [GO:0005623]	ATP binding [GO:0005524]; glucose binding [GO:0005536]; hexokinase activity [GO:0004396]	PP7435_Chr1-1242
gene1304	ACIB2EUKG769039	Catalytic component ofUDP-GlcNAc transferase	217.402	195.944	159.084	106.052	140.21	118.597	-0.645533	0.284873	-2.26604	0.023449	0.0363422	-0.673455	0.286387	-2.35155	0.0186952	0.0327015	BQ9382_C1-6525	SOP79940.1	protein_coding	F2QPN9	UniRef100_F2QPN9 UDP-N-acetylglucosamine transferase subunit ALG13 n=2 Tax=Komagataella phaffii TaxID=460519 RepID=F2QPN9_KOMPC	F2QPN9_KOMPC	GO:0004577; GO:0005783	endoplasmic reticulum [GO:0005783]; N-acetylglucosaminyldiphosphodolichol N-acetylglucosaminyltransferase activity [GO:0004577]	-	endoplasmic reticulum [GO:0005783]	N-acetylglucosaminyldiphosphodolichol N-acetylglucosaminyltransferase activity [GO:0004577]	ALG13 PP7435_Chr1-1243
gene1305	ACIB2EUKG769040	Genomic scaffold, Kuraishia_capsulata_scaffold_5	635.175	532.496	549.761	452.488	340.509	320.439	-0.221251	0.203863	-1.08529	0.277793	0.338415	-0.820074	0.207095	-3.9599	7.5e-05	0.00021234	BQ9382_C1-6530	SOP79941.1	protein_coding	F2QPP0	UniRef100_F2QPP0 Uncharacterized protein n=2 Tax=Komagataella phaffii TaxID=460519 RepID=F2QPP0_KOMPC	F2QPP0_KOMPC	-	-	-	-	-	PP7435_Chr1-1244
gene1306	ACIB2EUKG769041	Phosphoribosylaminoimidazole-succinocarboxam ide synthase (SAICAR synthetase)	11732.7	11953.5	4393.76	4069.74	3302.94	2800.71	-1.48483	0.156664	-9.47781	2.6e-21	2.77e-20	-1.95608	0.157057	-12.4546	1.32e-35	4.09e-34	BQ9382_C1-6535	SOP79942.1	protein_coding	F2QPP1	UniRef100_F2QPP1 N-succinyl-5-aminoimidazole-4-carboxamide ribotide (SAICAR) synthetase n=2 Tax=Komagataella phaffii TaxID=460519 RepID=F2QPP1_KOMPC	F2QPP1_KOMPC	GO:0004639; GO:0006164	phosphoribosylaminoimidazolesuccinocarboxamide synthase activity [GO:0004639]; purine nucleotide biosynthetic process [GO:0006164]	purine nucleotide biosynthetic process [GO:0006164]	-	phosphoribosylaminoimidazolesuccinocarboxamide synthase activity [GO:0004639]	ADE1 PP7435_Chr1-1245
gene1307	ACIB2EUKG769042	Protein kinase-like (PK-like)	129.239	148.772	353.882	286.34	437.655	314.737	1.20077	0.254616	4.716	2.41e-06	6.85e-06	1.43679	0.254149	5.65335	1.57e-08	7.39e-08	BQ9382_C1-6540	SOP79943.1	protein_coding	F2QPP2	UniRef100_F2QPP2 Serine/threonine-protein kinase n=2 Tax=Komagataella phaffii TaxID=460519 RepID=F2QPP2_KOMPC	F2QPP2_KOMPC	GO:0004674; GO:0005524	ATP binding [GO:0005524]; protein serine/threonine kinase activity [GO:0004674]	-	-	ATP binding [GO:0005524]; protein serine/threonine kinase activity [GO:0004674]	KIN3 PP7435_Chr1-1246
gene1308	ACIB2EUKG769043	Exocyst complex component sec6	475.881	326.573	1120.08	984.515	708.059	611.229	1.392	0.218208	6.37926	1.78e-10	7.85e-10	0.719102	0.219844	3.27097	0.00107179	0.00250994	BQ9382_C1-6545	SOP79944.1	protein_coding	F2QPP3	UniRef100_F2QPP3 Exocyst complex component n=2 Tax=Komagataella phaffii TaxID=460519 RepID=F2QPP3_KOMPC	F2QPP3_KOMPC	GO:0000145; GO:0006887	exocyst [GO:0000145]; exocytosis [GO:0006887]	exocytosis [GO:0006887]	exocyst [GO:0000145]	-	SEC6 PP7435_Chr1-1247
gene1309	ACIB2EUKG769044	Protein translocase subunit secA	232.43	281.216	341.977	449.837	251.376	258.86	0.625384	0.231792	2.69804	0.00697484	0.0119651	-0.0107777	0.235618	-0.0457423	0.963516	0.970131	BQ9382_C1-6550	SOP79945.1	protein_coding	F2QPP4	UniRef100_F2QPP4 Uncharacterized protein n=2 Tax=Komagataella phaffii TaxID=460519 RepID=F2QPP4_KOMPC	F2QPP4_KOMPC	-	-	-	-	-	PP7435_Chr1-1248
gene131	ACIB2EUKG767906	Member of the protein disulfideisomerase(PDI) family	458.849	381.909	848.45	868.742	461.691	462.983	1.03127	0.187103	5.51177	3.55e-08	1.23e-07	0.138093	0.190332	0.725536	0.468123	0.546597	BQ9382_C1-0660	SOP78809.1	protein_coding	F2QM07	UniRef100_F2QM07 Disulfide isomerase family member n=3 Tax=Komagataella TaxID=460517 RepID=F2QM07_KOMPC	F2QM07_KOMPC	GO:0005623; GO:0016853; GO:0045454	cell [GO:0005623]; isomerase activity [GO:0016853]; cell redox homeostasis [GO:0045454]	cell redox homeostasis [GO:0045454]	cell [GO:0005623]	isomerase activity [GO:0016853]	MPD1 PP7435_Chr1-0128
gene1310	ACIB2EUKG769045	Cop9 signalosome complex subunit2-likeisoform 2	1177.18	1028.71	1600.58	1506.82	1291.93	1225.88	0.494455	0.165794	2.98235	0.00286043	0.00525857	0.191284	0.166476	1.14902	0.250549	0.321923	BQ9382_C1-6555	SOP79946.1	protein_coding	F2QPP5	UniRef100_F2QPP5 Uncharacterized protein n=1 Tax=Komagataella phaffii (strain ATCC 76273 / CBS 7435 / CECT 11047 / NRRL Y-11430 / Wegner 21-1) TaxID=981350 RepID=F2QPP5_KOMPC	F2QPP5_KOMPC	GO:0005737; GO:0008180	COP9 signalosome [GO:0008180]; cytoplasm [GO:0005737]	-	COP9 signalosome [GO:0008180]; cytoplasm [GO:0005737]	-	PP7435_Chr1-1249
gene1311	ACIB2EUKG769046	Regulator of Ty1 transposition protein 105	170.315	195.944	140.687	129.03	112.168	102.632	-0.443529	0.26546	-1.67079	0.0947625	0.129713	-0.769567	0.270648	-2.84342	0.00446317	0.00903625	BQ9382_C1-6560	SOP79947.1	protein_coding	F2QPP6	UniRef100_F2QPP6 Uncharacterized protein n=2 Tax=Komagataella phaffii TaxID=460519 RepID=F2QPP6_KOMPC	F2QPP6_KOMPC	-	-	-	-	-	PP7435_Chr1-1250
gene1312	ACIB2EUKG769047	Exosome complex exonuclease RRP40 (Ribosomal RNA processing protein 40)	339.628	326.573	444.787	455.14	208.312	220.088	0.434249	0.199775	2.17369	0.0297283	0.0452851	-0.637389	0.206977	-3.07951	0.00207341	0.00452548	BQ9382_C1-6565	SOP79948.1	protein_coding	F2QPP7	UniRef100_F2QPP7 Exosome non-catalytic core component n=2 Tax=Komagataella phaffii TaxID=460519 RepID=F2QPP7_KOMPC	F2QPP7_KOMPC	GO:0000178; GO:0003723	exosome (RNase complex) [GO:0000178]; RNA binding [GO:0003723]	-	exosome (RNase complex) [GO:0000178]	RNA binding [GO:0003723]	RRP40 PP7435_Chr1-1251
gene1313	ACIB2EUKG769048	Polyphosphoinositide phosphatase	490.908	443.595	1009.7	833.391	761.139	685.352	0.97939	0.190341	5.14544	2.67e-07	8.46e-07	0.631117	0.191467	3.29621	0.000979983	0.00232099	BQ9382_C1-6570	SOP79949.1	protein_coding	F2QPP8	UniRef100_F2QPP8 Phosphatidylinositol 3,5-bisphosphate (PtdIns[3,5]P) phosphatase n=2 Tax=Komagataella phaffii TaxID=460519 RepID=F2QPP8_KOMPC	F2QPP8_KOMPC	GO:0042578	phosphoric ester hydrolase activity [GO:0042578]	-	-	phosphoric ester hydrolase activity [GO:0042578]	FIG4 PP7435_Chr1-1252
gene1314	ACIB2EUKG769049	tRNA methyltransferase required for the synthesis of w-ybutosine	106.197	159.658	116.878	136.1	111.166	135.702	-0.0720328	0.306501	-0.235017	0.814196	0.846327	-0.110937	0.308079	-0.360092	0.718778	0.77475	BQ9382_C1-6575	SOP79950.1	protein_coding	F2QPP9	UniRef100_F2QPP9 AdoMet-dependent tRNA methyltransferase n=2 Tax=Komagataella phaffii TaxID=460519 RepID=F2QPP9_KOMPC	F2QPP9_KOMPC	GO:0008168; GO:0032259	methyltransferase activity [GO:0008168]; methylation [GO:0032259]	methylation [GO:0032259]	-	methyltransferase activity [GO:0008168]	PPM2 PP7435_Chr1-1253
gene1315	ACIB2EUKG769050	Dihydroxy-acid dehydratase	7077.1	9085.99	1818.11	1678.27	1606.4	1994.48	-2.20903	0.186495	-11.8449	2.29e-32	4.63e-31	-2.1667	0.186587	-11.6123	3.57e-31	8.92e-30	BQ9382_C1-6580	SOP79951.1	protein_coding	F2QPQ0	UniRef100_F2QPQ0 Dihydroxyacid dehydratase n=2 Tax=Komagataella phaffii TaxID=460519 RepID=F2QPQ0_KOMPC	F2QPQ0_KOMPC	GO:0004160; GO:0009082	dihydroxy-acid dehydratase activity [GO:0004160]; branched-chain amino acid biosynthetic process [GO:0009082]	branched-chain amino acid biosynthetic process [GO:0009082]	-	dihydroxy-acid dehydratase activity [GO:0004160]	ILV3 PP7435_Chr1-1254
gene1316	ACIB2EUKG769051	Malate synthase G	417.773	486.231	423.143	380.019	348.521	310.176	-0.172162	0.204174	-0.843213	0.39911	0.465313	-0.456447	0.206205	-2.21356	0.0268594	0.0451697	BQ9382_C1-6585	SOP79952.1	protein_coding	F2QPQ1	UniRef100_F2QPQ1 Malate synthase 2 n=2 Tax=Komagataella phaffii TaxID=460519 RepID=F2QPQ1_KOMPC	F2QPQ1_KOMPC	GO:0004474; GO:0006097	malate synthase activity [GO:0004474]; glyoxylate cycle [GO:0006097]	glyoxylate cycle [GO:0006097]	-	malate synthase activity [GO:0004474]	DAL7 PP7435_Chr1-1255
gene1317	ACIB2EUKG769052	P-loop containing nucleosidetriphosphatehydrolases	252.467	279.401	129.865	91.0279	154.231	151.667	-1.27432	0.267553	-4.76286	1.91e-06	5.52e-06	-0.798274	0.26379	-3.02617	0.00247672	0.00531383	BQ9382_C1-6590	SOP79953.1	protein_coding	F2QPQ2	UniRef100_F2QPQ2 Uncharacterized protein n=2 Tax=Komagataella phaffii TaxID=460519 RepID=F2QPQ2_KOMPC	F2QPQ2_KOMPC	GO:0005524; GO:0016301	ATP binding [GO:0005524]; kinase activity [GO:0016301]	-	-	ATP binding [GO:0005524]; kinase activity [GO:0016301]	PP7435_Chr1-1256
gene1318	ACIB2EUKG769053	P-loop containing nucleosidetriphosphatehydrolases	173.321	236.766	225.099	228.895	231.346	185.877	0.145289	0.255854	0.567858	0.570131	0.630947	0.0248935	0.257477	0.0966824	0.922979	0.941723	BQ9382_C1-6595	SOP79954.1	protein_coding	F2QPQ3	UniRef100_F2QPQ3 RNA helicase n=2 Tax=Komagataella phaffii TaxID=460519 RepID=F2QPQ3_KOMPC	F2QPQ3_KOMPC	GO:0003676; GO:0004386; GO:0005524	ATP binding [GO:0005524]; helicase activity [GO:0004386]; nucleic acid binding [GO:0003676]	-	-	ATP binding [GO:0005524]; helicase activity [GO:0004386]; nucleic acid binding [GO:0003676]	FAL1 PP7435_Chr1-1257
gene1319	ACIB2EUKG769054	Conserved predicted protein	89.165	92.5291	140.687	144.938	138.207	111.755	0.652667	0.28779	2.26786	0.0233377	0.0362111	0.461993	0.290811	1.58863	0.112143	0.16072	BQ9382_C1-6600	SOP79955.1	protein_coding	F2QPQ4	UniRef100_F2QPQ4 Uncharacterized protein n=1 Tax=Komagataella phaffii (strain ATCC 76273 / CBS 7435 / CECT 11047 / NRRL Y-11430 / Wegner 21-1) TaxID=981350 RepID=F2QPQ4_KOMPC	F2QPQ4_KOMPC	-	-	-	-	-	PP7435_Chr1-1258
gene132	ACIB2EUKG767907	Transcriptional activator of genes regulated by nitrogen catabolite repression (NCR)	1527.83	3014.45	1701.23	1952.24	3019.52	3043.6	-0.31429	0.256865	-1.22356	0.221118	0.277023	0.416329	0.256491	1.62317	0.104553	0.151497	BQ9382_C1-0665	SOP78810.1	protein_coding	F2QM08	UniRef100_F2QM08 Transcriptional activator of nitrogen related genes n=2 Tax=Komagataella phaffii TaxID=460519 RepID=F2QM08_KOMPC	F2QM08_KOMPC	GO:0003700; GO:0005634; GO:0008270; GO:0043565	nucleus [GO:0005634]; DNA-binding transcription factor activity [GO:0003700]; sequence-specific DNA binding [GO:0043565]; zinc ion binding [GO:0008270]	-	nucleus [GO:0005634]	DNA-binding transcription factor activity [GO:0003700]; sequence-specific DNA binding [GO:0043565]; zinc ion binding [GO:0008270]	GLN3 PP7435_Chr1-0129
gene1320	ACIB2EUKG769055	Membrane glycoprotein v-SNARE	209.387	322.945	292.196	367.647	320.479	298.772	0.309665	0.256252	1.20844	0.226879	0.283389	0.216842	0.257231	0.842982	0.399238	0.478099	BQ9382_C1-6605	SOP79956.1	protein_coding	F2QPQ5	UniRef100_F2QPQ5 V-SNARE n=1 Tax=Komagataella phaffii (strain ATCC 76273 / CBS 7435 / CECT 11047 / NRRL Y-11430 / Wegner 21-1) TaxID=981350 RepID=F2QPQ5_KOMPC	F2QPQ5_KOMPC	GO:0005484; GO:0006890	SNAP receptor activity [GO:0005484]; retrograde vesicle-mediated transport, Golgi to endoplasmic reticulum [GO:0006890]	retrograde vesicle-mediated transport, Golgi to endoplasmic reticulum [GO:0006890]	-	SNAP receptor activity [GO:0005484]	SEC20 PP7435_Chr1-1259
gene1321	ACIB2EUKG769056	Cytosolic seryl-tRNA synthetase, class II aminoacyl-tRNA synthetase	8171.12	9139.51	8857.87	7899.1	8028.01	7939.13	-0.0470235	0.152846	-0.307652	0.758347	0.798833	-0.116585	0.152904	-0.762475	0.445777	0.52548	BQ9382_C1-6610	SOP79957.1	protein_coding	F2QPQ6	UniRef100_F2QPQ6 Serine--tRNA ligase, cytoplasmic n=2 Tax=Komagataella phaffii TaxID=460519 RepID=F2QPQ6_KOMPC	F2QPQ6_KOMPC	GO:0004828; GO:0005524; GO:0006434	ATP binding [GO:0005524]; serine-tRNA ligase activity [GO:0004828]; seryl-tRNA aminoacylation [GO:0006434]	seryl-tRNA aminoacylation [GO:0006434]	-	ATP binding [GO:0005524]; serine-tRNA ligase activity [GO:0004828]	SES1 PP7435_Chr1-1260
gene1322	ACIB2EUKG769057	Dictomallein-like protein	920.704	810.99	747.805	763.574	818.224	963.598	-0.195872	0.180795	-1.0834	0.278632	0.339361	0.0409057	0.180514	0.226607	0.82073	0.860371	BQ9382_C1-6615	SOP79958.1	protein_coding	F2QPQ7	UniRef100_F2QPQ7 Uncharacterized protein n=2 Tax=Komagataella phaffii TaxID=460519 RepID=F2QPQ7_KOMPC	F2QPQ7_KOMPC	-	-	-	-	-	PP7435_Chr1-1261
gene1323	ACIB2EUKG769058	ATP synthase (F1-ATPase), gamma subunit	6629.27	6480.66	44020.9	43050.9	31762.5	31305	2.73156	0.139106	19.6365	7.54e-86	9.51e-84	2.26625	0.139148	16.2866	1.23e-59	1.17e-57	BQ9382_C1-6620	SOP79959.1	protein_coding	F2QPQ8	UniRef100_F2QPQ8 ATP synthase subunit gamma n=2 Tax=Komagataella phaffii TaxID=460519 RepID=F2QPQ8_KOMPC	F2QPQ8_KOMPC	GO:0015986; GO:0045261; GO:0046933	proton-transporting ATP synthase complex, catalytic core F(1) [GO:0045261]; proton-transporting ATP synthase activity, rotational mechanism [GO:0046933]; ATP synthesis coupled proton transport [GO:0015986]	ATP synthesis coupled proton transport [GO:0015986]	proton-transporting ATP synthase complex, catalytic core F(1) [GO:0045261]	proton-transporting ATP synthase activity, rotational mechanism [GO:0046933]	ATP3 PP7435_Chr1-1262
gene1324	ACIB2EUKG769059	K7_Yer077cp	267.495	202.294	243.497	160.845	153.229	152.807	-0.219206	0.278042	-0.788391	0.430468	0.495907	-0.617186	0.28199	-2.18868	0.0286202	0.0478414	BQ9382_C1-6625	SOP79960.1	protein_coding	F2QPQ9	UniRef100_F2QPQ9 Mitochondrial ribosome associating protein n=2 Tax=Komagataella phaffii TaxID=460519 RepID=F2QPQ9_KOMPC	F2QPQ9_KOMPC	-	-	-	-	-	MRX1 PP7435_Chr1-1268
gene1325	ACIB2EUKG769060	Cop9 signalosome complex subunit 11	113.209	138.794	221.852	195.312	216.324	191.579	0.724082	0.257209	2.81515	0.00487552	0.0086087	0.694093	0.258287	2.6873	0.0072033	0.0138895	BQ9382_C1-6630	SOP79961.1	protein_coding	F2QPR0	UniRef100_F2QPR0 Uncharacterized protein n=2 Tax=Komagataella phaffii TaxID=460519 RepID=F2QPR0_KOMPC	F2QPR0_KOMPC	-	-	-	-	-	PP7435_Chr1-1269
gene1326	-	-	8.01483	19.0501	15.1509	7.07013	8.01198	15.9649	-0.304162	0.843603	-0.360551	0.718435	0.765559	-0.188863	0.844005	-0.22377	0.822936	0.861851	BQ9382_C1-6635;part=1/2	-	misc_RNA	-	-	NA	-	-	-	-	-	NA
gene1327	ACIB2EUKG769061	Creatinase/methionine aminopeptidasesuperfamily	779.442	715.739	1418.77	1471.47	1192.78	1142.63	0.95131	0.163643	5.81332	6.12e-09	2.31e-08	0.643799	0.164395	3.91617	9e-05	0.000252016	BQ9382_C1-6640	SOP79962.1	protein_coding	F2QPR1	UniRef100_F2QPR1 Aminopeptidase n=2 Tax=Komagataella phaffii TaxID=460519 RepID=F2QPR1_KOMPC	F2QPR1_KOMPC	GO:0004177; GO:0030145	aminopeptidase activity [GO:0004177]; manganese ion binding [GO:0030145]	-	-	aminopeptidase activity [GO:0004177]; manganese ion binding [GO:0030145]	ICP55 PP7435_Chr1-1270
gene1328	ACIB2EUKG769062	Mitochondral 37S ribosomal protein S27	252.467	173.265	494.569	576.215	310.464	267.983	1.33349	0.23976	5.56176	2.67e-08	9.43e-08	0.445208	0.243774	1.82632	0.0678024	0.103574	BQ9382_C1-6645	SOP79963.1	protein_coding	F2QPR2	UniRef100_F2QPR2 Mitochondrial 37S ribosomal protein S27 n=2 Tax=Komagataella phaffii TaxID=460519 RepID=F2QPR2_KOMPC	F2QPR2_KOMPC	GO:0005840	ribosome [GO:0005840]	-	ribosome [GO:0005840]	-	RSM27 PP7435_Chr1-1271
gene1329	ACIB2EUKG769063	Membrane protein involved in the synthesis of N-acetyl glucosaminyl phosphatidylinositol (GlcNAc-PI)	308.571	420.916	475.089	494.909	461.691	462.983	0.410076	0.213098	1.92436	0.0543097	0.0783319	0.340745	0.213807	1.59371	0.111002	0.159254	BQ9382_C1-6650	SOP79964.1	protein_coding	F2QPR3	UniRef100_F2QPR3 N-acetylglucosaminyl phosphatidylinositol synthesis protein n=2 Tax=Komagataella phaffii TaxID=460519 RepID=F2QPR3_KOMPC	F2QPR3_KOMPC	GO:0006506; GO:0016021; GO:0017176	integral component of membrane [GO:0016021]; phosphatidylinositol N-acetylglucosaminyltransferase activity [GO:0017176]; GPI anchor biosynthetic process [GO:0006506]	GPI anchor biosynthetic process [GO:0006506]	integral component of membrane [GO:0016021]	phosphatidylinositol N-acetylglucosaminyltransferase activity [GO:0017176]	GPI1 PP7435_Chr1-1272
gene133	ACIB2EUKG767908	Eukaryotic translation initiation factor 4E (EIF-4E)	1331.46	1187.46	643.913	555.889	684.023	751.492	-1.07089	0.180368	-5.93729	2.9e-09	1.13e-08	-0.811444	0.179945	-4.50939	6.5e-06	2.19e-05	BQ9382_C1-0670	SOP78811.1	protein_coding	F2QM09	UniRef100_F2QM09 Uncharacterized protein n=2 Tax=Komagataella phaffii TaxID=460519 RepID=F2QM09_KOMPC	F2QM09_KOMPC	GO:0003743; GO:0005737	cytoplasm [GO:0005737]; translation initiation factor activity [GO:0003743]	-	cytoplasm [GO:0005737]	translation initiation factor activity [GO:0003743]	PP7435_Chr1-0130
gene1330	ACIB2EUKG769064	40S ribosomal protein S0	6436.91	9222.97	20545.7	22551.1	13887.8	13282.8	1.46043	0.189336	7.71346	1.22e-14	7.97e-14	0.794893	0.189427	4.1963	2.71e-05	8.27e-05	BQ9382_C1-6655	SOP79965.1	protein_coding	C4QYK0	UniRef100_C4QYK0 40S ribosomal protein S0 n=3 Tax=Komagataella TaxID=460517 RepID=RSSA_KOMPG	NA	GO:0000028; GO:0003735; GO:0006412; GO:0022627	cytosolic small ribosomal subunit [GO:0022627]; structural constituent of ribosome [GO:0003735]; ribosomal small subunit assembly [GO:0000028]; translation [GO:0006412]	ribosomal small subunit assembly [GO:0000028]; translation [GO:0006412]	cytosolic small ribosomal subunit [GO:0022627]	structural constituent of ribosome [GO:0003735]	NA
gene1331	ACIB2EUKG769065	Ferric reductase, NADH/NADPHoxidasetransmembrane component (8 domains)	1782.3	2043.8	2701.19	2592.97	3630.43	3400.53	0.468232	0.158126	2.96113	0.00306508	0.00559405	0.877723	0.157906	5.55851	2.72e-08	1.24e-07	BQ9382_C1-6660	SOP79966.1	protein_coding	C4QYK1	UniRef100_C4QYK1 Protein with sequence similarity to iron/copper reductases, involved in iron homeostasis n=2 Tax=Komagataella phaffii TaxID=460519 RepID=C4QYK1_KOMPG	NA	GO:0016021	integral component of membrane [GO:0016021]	-	integral component of membrane [GO:0016021]	-	NA
gene1332	ACIB2EUKG769066	Meiosis-specific APC/C activatorprotein AMA1	238.441	204.108	175.318	182.94	189.283	215.527	-0.303373	0.24128	-1.25735	0.208628	0.262832	-0.128851	0.240884	-0.53491	0.592712	0.664475	BQ9382_C1-6665	SOP79967.1	protein_coding	F2QPR6	UniRef100_F2QPR6 Meiotic anaphase promoting complex activator n=2 Tax=Komagataella phaffii TaxID=460519 RepID=F2QPR6_KOMPC	F2QPR6_KOMPC	GO:0010997; GO:0097027; GO:1904668	anaphase-promoting complex binding [GO:0010997]; ubiquitin-protein transferase activator activity [GO:0097027]; positive regulation of ubiquitin protein ligase activity [GO:1904668]	positive regulation of ubiquitin protein ligase activity [GO:1904668]	-	anaphase-promoting complex binding [GO:0010997]; ubiquitin-protein transferase activator activity [GO:0097027]	AMA1 PP7435_Chr1-1275
gene1333	ACIB2EUKG769067	Maintenance of telomere capping protein 6	691.279	852.719	414.485	308.434	476.713	493.773	-1.09773	0.215085	-5.1037	3.33e-07	1.05e-06	-0.670484	0.213836	-3.1355	0.00171562	0.003834	BQ9382_C1-6670	SOP79968.1	protein_coding	C4QYK3	UniRef100_C4QYK3 Maintenance of telomere capping protein 6 n=2 Tax=Komagataella phaffii TaxID=460519 RepID=MTC6_KOMPG	NA	GO:0016021	integral component of membrane [GO:0016021]	-	integral component of membrane [GO:0016021]	-	NA
gene1334	ACIB2EUKG769068	Dolichyl-phosphoglucose-dependent alpha-1,2 glucosyltransferase of the ER	654.211	737.511	963.164	958.002	711.064	799.387	0.464696	0.176236	2.63678	0.00836968	0.0141388	0.117207	0.1774	0.660697	0.508807	0.58516	BQ9382_C1-6675	SOP79969.1	protein_coding	F2QPR8	UniRef100_F2QPR8 Dol-P-Glc:Glc(2)Man(9)GlcNAc(2)-PP-Dol alpha-1,2-glucosyltransferase n=2 Tax=Komagataella phaffii TaxID=460519 RepID=F2QPR8_KOMPC	F2QPR8_KOMPC	GO:0004583; GO:0005789; GO:0006488; GO:0016021; GO:0106073	endoplasmic reticulum membrane [GO:0005789]; integral component of membrane [GO:0016021]; dolichyl pyrophosphate Glc2Man9GlcNAc2 alpha-1,2-glucosyltransferase activity [GO:0106073]; dolichyl-phosphate-glucose-glycolipid alpha-glucosyltransferase activity [GO:0004583]; dolichol-linked oligosaccharide biosynthetic process [GO:0006488]	dolichol-linked oligosaccharide biosynthetic process [GO:0006488]	endoplasmic reticulum membrane [GO:0005789]; integral component of membrane [GO:0016021]	dolichyl-phosphate-glucose-glycolipid alpha-glucosyltransferase activity [GO:0004583]; dolichyl pyrophosphate Glc2Man9GlcNAc2 alpha-1,2-glucosyltransferase activity [GO:0106073]	DIE2 PP7435_Chr1-1277
gene1335	ACIB2EUKG769069	Cell wall assembly regulator SMI1	856.585	832.762	717.503	682.267	720.077	740.089	-0.271561	0.169351	-1.60354	0.108815	0.146947	-0.210384	0.169544	-1.24088	0.21465	0.282281	BQ9382_C1-6680	SOP79970.1	protein_coding	A0A1G4KPH7	UniRef100_A0A1G4KPH7 Cell wall synthesis regulation protein n=1 Tax=Komagataella phaffii (strain ATCC 76273 / CBS 7435 / CECT 11047 / NRRL Y-11430 / Wegner 21-1) TaxID=981350 RepID=A0A1G4KPH7_KOMPC	A0A1G4KPH7_KOMPC	GO:0042546	cell wall biogenesis [GO:0042546]	cell wall biogenesis [GO:0042546]	-	-	SMI1-2 PP7435_Chr1-1278
gene1336	ACIB2EUKG769070	Phb2 prohibitin 2	11744.7	10567.4	7928.25	8736.03	8821.2	8348.52	-0.420962	0.1516	-2.7768	0.00548973	0.00959333	-0.377901	0.151623	-2.49237	0.0126894	0.0232217	BQ9382_C1-6685	SOP79971.1	protein_coding	F2QPS0	UniRef100_F2QPS0 Prohibitin complex (Phb1p-Phb2p) subunit n=2 Tax=Komagataella phaffii TaxID=460519 RepID=F2QPS0_KOMPC	F2QPS0_KOMPC	GO:0005743; GO:0016021	integral component of membrane [GO:0016021]; mitochondrial inner membrane [GO:0005743]	-	integral component of membrane [GO:0016021]; mitochondrial inner membrane [GO:0005743]	-	PHB2 PP7435_Chr1-1279
gene1337	ACIB2EUKG769071	Ankyrin repeat and KHdomain-containing protein mask	3825.08	3981.47	3528	3467.01	4339.49	4350.45	-0.158429	0.144674	-1.09508	0.273484	0.333766	0.154623	0.14455	1.06969	0.28476	0.35916	BQ9382_C1-6690	SOP79972.1	protein_coding	F2QPS1	UniRef100_F2QPS1 Proteasome-interacting protein n=2 Tax=Komagataella phaffii TaxID=460519 RepID=F2QPS1_KOMPC	F2QPS1_KOMPC	GO:0000502	proteasome complex [GO:0000502]	-	proteasome complex [GO:0000502]	-	NAS6 PP7435_Chr1-1280
gene1338	ACIB2EUKG769072	General amino acid permease	1619	2287.83	4314.76	4756.43	8601.87	7681.42	1.21505	0.192046	6.32686	2.5e-10	1.09e-09	2.05903	0.191815	10.7344	7.01e-27	1.37e-25	BQ9382_C1-6695	SOP79973.1	protein_coding	F2QPS2	UniRef100_F2QPS2 Tryptophan and tyrosine permease n=2 Tax=Komagataella phaffii TaxID=460519 RepID=F2QPS2_KOMPC	F2QPS2_KOMPC	GO:0006865; GO:0016021; GO:0022857	integral component of membrane [GO:0016021]; transmembrane transporter activity [GO:0022857]; amino acid transport [GO:0006865]	amino acid transport [GO:0006865]	integral component of membrane [GO:0016021]	transmembrane transporter activity [GO:0022857]	TAT2 PP7435_Chr1-1281
gene1339	ACIB2EUKG769073	Likely ZPR1 zinc finger protein	4836.95	4602.87	2958.75	2562.92	3414.11	3202.11	-0.773935	0.156796	-4.93593	7.98e-07	2.41e-06	-0.51264	0.156689	-3.27171	0.00106901	0.00250451	BQ9382_C1-6700	SOP79974.1	protein_coding	F2QPS3	UniRef100_F2QPS3 Zinc finger protein n=2 Tax=Komagataella phaffii TaxID=460519 RepID=F2QPS3_KOMPC	F2QPS3_KOMPC	GO:0008270	zinc ion binding [GO:0008270]	-	-	zinc ion binding [GO:0008270]	ZPR1 PP7435_Chr1-1282
gene134	ACIB2EUKG767909	Cys-Gly metallodipeptidase DUG1	4461.25	4174.69	3531.24	3034.85	2944.4	2877.11	-0.395551	0.157157	-2.51692	0.0118385	0.0194359	-0.568882	0.157383	-3.61463	0.000300776	0.000774565	BQ9382_C1-0675	SOP78812.1	protein_coding	A0A1G4KP30	UniRef100_A0A1G4KP30 Cys-Gly metallodipeptidase n=2 Tax=Komagataella phaffii TaxID=460519 RepID=A0A1G4KP30_KOMPC	A0A1G4KP30_KOMPC	GO:0008237; GO:0016805; GO:0046872	dipeptidase activity [GO:0016805]; metal ion binding [GO:0046872]; metallopeptidase activity [GO:0008237]	-	-	dipeptidase activity [GO:0016805]; metal ion binding [GO:0046872]; metallopeptidase activity [GO:0008237]	DUG1 PP7435_Chr1-0131
gene1340	ACIB2EUKG769074	Conserved predicted protein	271.502	254.908	296.525	324.342	201.301	274.825	0.239192	0.234311	1.02083	0.307334	0.370659	-0.146907	0.237272	-0.619149	0.535818	0.611687	BQ9382_C1-6705	SOP79975.1	protein_coding	F2QPS4	UniRef100_F2QPS4 Uncharacterized protein n=2 Tax=Komagataella phaffii TaxID=460519 RepID=F2QPS4_KOMPC	F2QPS4_KOMPC	-	-	-	-	-	PP7435_Chr1-1283
gene1341	ACIB2EUKG769075	Evolutionarily conserved copper-binding protein of the mitochondrial inner membrane	450.834	595.089	514.048	403.881	463.694	412.808	-0.190655	0.222217	-0.857966	0.390911	0.457722	-0.255164	0.222917	-1.14466	0.252351	0.323628	BQ9382_C1-6710	SOP79976.1	protein_coding	F2QPS5	UniRef100_F2QPS5 COX assembly mitochondrial protein n=2 Tax=Komagataella phaffii TaxID=460519 RepID=F2QPS5_KOMPC	F2QPS5_KOMPC	GO:0005743	mitochondrial inner membrane [GO:0005743]	-	mitochondrial inner membrane [GO:0005743]	-	CMC1 PP7435_Chr1-1284
gene1342	ACIB2EUKG769076	Kinetochore globular domain	252.467	272.144	239.168	266.014	233.349	159.649	-0.0537751	0.249758	-0.215309	0.829526	0.858971	-0.414042	0.252968	-1.63673	0.101686	0.147842	BQ9382_C1-6715	SOP79977.1	protein_coding	F2QPS6	UniRef100_F2QPS6 Kinetochore-associated Ndc80 complex component n=2 Tax=Komagataella phaffii TaxID=460519 RepID=F2QPS6_KOMPC	F2QPS6_KOMPC	-	-	-	-	-	SPC24 PP7435_Chr1-1285
gene1343	ACIB2EUKG769077	54S ribosomal protein L31	643.19	581.482	595.214	715.851	465.697	334.123	0.0994863	0.216442	0.459645	0.645771	0.701359	-0.61266	0.21925	-2.79434	0.00520059	0.0103897	BQ9382_C1-6720	SOP79978.1	protein_coding	F2QPS7	UniRef100_F2QPS7 54S ribosomal protein L31, mitochondrial n=2 Tax=Komagataella phaffii TaxID=460519 RepID=F2QPS7_KOMPC	F2QPS7_KOMPC	GO:0003735; GO:0005762; GO:0032543	mitochondrial large ribosomal subunit [GO:0005762]; structural constituent of ribosome [GO:0003735]; mitochondrial translation [GO:0032543]	mitochondrial translation [GO:0032543]	mitochondrial large ribosomal subunit [GO:0005762]	structural constituent of ribosome [GO:0003735]	MRPL31 PP7435_Chr1-1286
gene1344	ACIB2EUKG769078	High osmolarity sensitivity protein 3	257.476	323.852	163.413	184.707	252.378	193.86	-0.739095	0.251924	-2.93381	0.00334833	0.00607423	-0.38055	0.250181	-1.5211	0.128236	0.18074	BQ9382_C1-6725	SOP79979.1	protein_coding	F2QPS8	UniRef100_F2QPS8 Uncharacterized protein n=2 Tax=Komagataella phaffii TaxID=460519 RepID=F2QPS8_KOMPC	F2QPS8_KOMPC	GO:0008608	attachment of spindle microtubules to kinetochore [GO:0008608]	attachment of spindle microtubules to kinetochore [GO:0008608]	-	-	PP7435_Chr1-1287
gene1345	ACIB2EUKG769079	Translation initiation factor IF-2	615.138	576.039	610.365	630.125	585.876	613.51	0.0590154	0.177274	0.332905	0.739206	0.783044	0.00990609	0.177867	0.0556937	0.955586	0.964473	BQ9382_C1-6730	SOP79980.1	protein_coding	F2QPS9	UniRef100_F2QPS9 Uncharacterized protein n=2 Tax=Komagataella phaffii TaxID=460519 RepID=F2QPS9_KOMPC	F2QPS9_KOMPC	GO:0003677; GO:0005634; GO:0006355	nucleus [GO:0005634]; DNA binding [GO:0003677]; regulation of transcription, DNA-templated [GO:0006355]	regulation of transcription, DNA-templated [GO:0006355]	nucleus [GO:0005634]	DNA binding [GO:0003677]	PP7435_Chr1-1288
gene1346	ACIB2EUKG769080	Succinate dehydrogenase(Ubiquinone)cytochrome b subunit	5743.63	5942.72	4966.25	5368.88	3570.34	4307.11	-0.177198	0.161124	-1.09976	0.271436	0.331565	-0.569229	0.161388	-3.52709	0.000420153	0.00105397	BQ9382_C1-6735	SOP79981.1	protein_coding	F2QPT0	UniRef100_F2QPT0 Uncharacterized protein n=1 Tax=Komagataella phaffii (strain ATCC 76273 / CBS 7435 / CECT 11047 / NRRL Y-11430 / Wegner 21-1) TaxID=981350 RepID=F2QPT0_KOMPC	F2QPT0_KOMPC	GO:0000104; GO:0006099; GO:0009055; GO:0045281; GO:0046872	succinate dehydrogenase complex [GO:0045281]; electron transfer activity [GO:0009055]; metal ion binding [GO:0046872]; succinate dehydrogenase activity [GO:0000104]; tricarboxylic acid cycle [GO:0006099]	tricarboxylic acid cycle [GO:0006099]	succinate dehydrogenase complex [GO:0045281]	electron transfer activity [GO:0009055]; metal ion binding [GO:0046872]; succinate dehydrogenase activity [GO:0000104]	PP7435_Chr1-1289
gene1347	ACIB2EUKG769081	Altered inheritance of mitochondria protein 9	1595.95	1518.57	2250.99	2202.35	1628.44	1434.56	0.515908	0.159222	3.24018	0.00119454	0.00232815	-0.0236399	0.160062	-0.147692	0.882586	0.908884	BQ9382_C1-6740	SOP79982.1	protein_coding	C4QYL7	UniRef100_C4QYL7 Altered inheritance of mitochondria protein 9, mitochondrial n=2 Tax=Komagataella phaffii TaxID=460519 RepID=AIM9_KOMPG	NA	GO:0005739	mitochondrion [GO:0005739]	-	mitochondrion [GO:0005739]	-	NA
gene1348	ACIB2EUKG769082	Conserved predicted protein	155.287	327.48	286.785	186.475	486.728	427.632	-0.0332524	0.323624	-0.10275	0.918161	0.933123	0.919719	0.32069	2.86794	0.00413154	0.00842772	BQ9382_C1-6745	SOP79983.1	protein_coding	F2QPT2	UniRef100_F2QPT2 Uncharacterized protein n=2 Tax=Komagataella phaffii TaxID=460519 RepID=F2QPT2_KOMPC	F2QPT2_KOMPC	-	-	-	-	-	PP7435_Chr1-1291
gene1349	ACIB2EUKG769083	Type I PLP-dependent aspartate aminotransferase-like (Major domain)	1919.55	2550.9	1770.49	1416.68	1944.91	1772.11	-0.488913	0.196601	-2.48682	0.0128889	0.0210142	-0.266374	0.196493	-1.35564	0.175215	0.237441	BQ9382_C1-6750	SOP79984.1	protein_coding	F2QPT3	UniRef100_F2QPT3 Cystathionine gamma-lyase n=2 Tax=Komagataella phaffii TaxID=460519 RepID=F2QPT3_KOMPC	F2QPT3_KOMPC	GO:0016829; GO:0019346; GO:0030170	lyase activity [GO:0016829]; pyridoxal phosphate binding [GO:0030170]; transsulfuration [GO:0019346]	transsulfuration [GO:0019346]	-	lyase activity [GO:0016829]; pyridoxal phosphate binding [GO:0030170]	CYS3 PP7435_Chr1-1292
gene135	ACIB2EUKG767910	RNA-binding domain, RBD	419.777	411.845	366.868	281.038	360.539	351.229	-0.3627	0.213735	-1.69696	0.0897048	0.123256	-0.224283	0.213666	-1.04969	0.293862	0.368754	BQ9382_C1-0680	SOP78813.1	protein_coding	F2QM11	UniRef100_F2QM11 Uncharacterized protein n=2 Tax=Komagataella phaffii TaxID=460519 RepID=F2QM11_KOMPC	F2QM11_KOMPC	GO:0003723; GO:0003755; GO:0005634	nucleus [GO:0005634]; peptidyl-prolyl cis-trans isomerase activity [GO:0003755]; RNA binding [GO:0003723]	-	nucleus [GO:0005634]	peptidyl-prolyl cis-trans isomerase activity [GO:0003755]; RNA binding [GO:0003723]	PP7435_Chr1-0132
gene1350	ACIB2EUKG769084	-	2500.63	2567.23	7329.79	8759.01	3544.3	3248.86	1.66671	0.16123	10.3374	4.77e-25	6.44e-24	0.422783	0.161852	2.61216	0.00899732	0.0169807	BQ9382_C1-6755;part=1/2	-	protein_coding	-	-	NA	-	-	-	-	-	NA
gene1351	ACIB2EUKG769084	-	2500.63	2567.23	7329.79	8759.01	3544.3	3248.86	1.66671	0.16123	10.3374	4.77e-25	6.44e-24	0.422783	0.161852	2.61216	0.00899732	0.0169807	BQ9382_C1-6760	-	other	-	-	NA	-	-	-	-	-	NA
gene1352	ACIB2EUKG769085	40S ribosomal protein S15	5089.42	6086.96	15319.7	17170.7	8662.96	7390.63	1.53952	0.16956	9.0795	1.09e-19	1.04e-18	0.522436	0.169784	3.07707	0.00209047	0.00455903	BQ9382_C1-6765	SOP79986.1	protein_coding	F2QPT5	UniRef100_F2QPT5 40S ribosomal protein S15 n=2 Tax=Komagataella TaxID=460517 RepID=F2QPT5_KOMPC	F2QPT5_KOMPC	GO:0003723; GO:0003735; GO:0006412; GO:0015935	small ribosomal subunit [GO:0015935]; RNA binding [GO:0003723]; structural constituent of ribosome [GO:0003735]; translation [GO:0006412]	translation [GO:0006412]	small ribosomal subunit [GO:0015935]	RNA binding [GO:0003723]; structural constituent of ribosome [GO:0003735]	RPS15 PP7435_Chr1-1294
gene1353	ACIB2EUKG769086	Transcriptional modulator	773.431	906.24	911.219	785.668	1224.83	1035.44	0.013604	0.188583	0.0721378	0.942492	0.953208	0.428381	0.188	2.27863	0.0226893	0.0388734	BQ9382_C1-6770	SOP79987.1	protein_coding	F2QPT6	UniRef100_F2QPT6 Transcriptional regulatory protein n=2 Tax=Komagataella phaffii TaxID=460519 RepID=F2QPT6_KOMPC	F2QPT6_KOMPC	-	-	-	-	-	DEP1 PP7435_Chr1-1295
gene1354	ACIB2EUKG769087	RNA-binding domain, RBD	345.64	347.438	581.145	516.119	532.797	566.755	0.661881	0.190368	3.47686	0.000507322	0.00105106	0.665471	0.190795	3.48788	0.000486859	0.00120901	BQ9382_C1-6775	SOP79988.1	protein_coding	F2QPT7	UniRef100_F2QPT7 Large 60S ribosomal subunit biogenesis n=2 Tax=Komagataella phaffii TaxID=460519 RepID=F2QPT7_KOMPC	F2QPT7_KOMPC	GO:0003723	RNA binding [GO:0003723]	-	-	RNA binding [GO:0003723]	NOP12 PP7435_Chr1-1296
gene1355	ACIB2EUKG769088	Cysteine proteinases	2869.31	3574.16	7593.85	6850.07	5086.61	4240.97	1.16433	0.178122	6.53674	6.29e-11	2.9e-10	0.533641	0.178395	2.99135	0.00277743	0.0059053	BQ9382_C1-6780	SOP79989.1	protein_coding	F2QPT8	UniRef100_F2QPT8 Cysteine aminopeptidase n=1 Tax=Komagataella phaffii (strain ATCC 76273 / CBS 7435 / CECT 11047 / NRRL Y-11430 / Wegner 21-1) TaxID=981350 RepID=F2QPT8_KOMPC	F2QPT8_KOMPC	GO:0004177; GO:0004197	aminopeptidase activity [GO:0004177]; cysteine-type endopeptidase activity [GO:0004197]	-	-	aminopeptidase activity [GO:0004177]; cysteine-type endopeptidase activity [GO:0004197]	LAP3 PP7435_Chr1-1297
gene1356	ACIB2EUKG769089	Uncharacterized membrane protein YOL048C	279.517	303.894	578.981	557.656	380.569	366.053	0.961391	0.1936	4.96587	6.84e-07	2.08e-06	0.355628	0.196635	1.80857	0.0705178	0.107269	BQ9382_C1-6785	SOP79990.1	protein_coding	A0A1G4KPI5	UniRef100_A0A1G4KPI5 Uncharacterized protein n=2 Tax=Komagataella phaffii TaxID=460519 RepID=A0A1G4KPI5_KOMPC	A0A1G4KPI5_KOMPC	-	-	-	-	-	PP7435_Chr1-1298
gene1357	ACIB2EUKG769090	Glutathione synthetase ATP-binding domain-like	429.795	542.474	682.873	553.238	792.185	642.019	0.344546	0.214866	1.60354	0.108815	0.146947	0.560762	0.214628	2.61271	0.00898269	0.0169649	BQ9382_C1-6790	SOP79991.1	protein_coding	F2QPU0	UniRef100_F2QPU0 Glutathione synthetase n=2 Tax=Komagataella phaffii TaxID=460519 RepID=F2QPU0_KOMPC	F2QPU0_KOMPC	GO:0000287; GO:0004363; GO:0005524; GO:0042803; GO:0043295	ATP binding [GO:0005524]; glutathione binding [GO:0043295]; glutathione synthase activity [GO:0004363]; magnesium ion binding [GO:0000287]; protein homodimerization activity [GO:0042803]	-	-	ATP binding [GO:0005524]; glutathione binding [GO:0043295]; glutathione synthase activity [GO:0004363]; magnesium ion binding [GO:0000287]; protein homodimerization activity [GO:0042803]	GSH2 PP7435_Chr1-1299
gene1358	ACIB2EUKG769091	Dolichyl-diphosphooligosaccharide-protein glycosyltransferase subunit STT3	3606.67	3132.38	5293.08	6105.94	4123.17	3720.97	0.758537	0.165163	4.59265	4.38e-06	1.21e-05	0.219277	0.16548	1.3251	0.185139	0.248716	BQ9382_C1-6795	SOP79992.1	protein_coding	F2QPU1	UniRef100_F2QPU1 ER oligosaccharyltransferase complex subunit n=2 Tax=Komagataella phaffii TaxID=460519 RepID=F2QPU1_KOMPC	F2QPU1_KOMPC	GO:0004576; GO:0006486; GO:0016020	membrane [GO:0016020]; oligosaccharyl transferase activity [GO:0004576]; protein glycosylation [GO:0006486]	protein glycosylation [GO:0006486]	membrane [GO:0016020]	oligosaccharyl transferase activity [GO:0004576]	STT3 PP7435_Chr1-1300
gene1359	ACIB2EUKG769092	P-loop containing nucleosidetriphosphatehydrolases	789.461	633.189	371.197	425.975	318.476	314.737	-0.833866	0.203494	-4.09774	4.17e-05	0.000100611	-1.16718	0.205831	-5.6706	1.42e-08	6.74e-08	BQ9382_C1-6800	SOP79993.1	protein_coding	F2QPU2	UniRef100_F2QPU2 Kinesin-like protein n=2 Tax=Komagataella phaffii TaxID=460519 RepID=F2QPU2_KOMPC	F2QPU2_KOMPC	GO:0003777; GO:0005524; GO:0005874; GO:0007018; GO:0008017	microtubule [GO:0005874]; ATP binding [GO:0005524]; microtubule binding [GO:0008017]; microtubule motor activity [GO:0003777]; microtubule-based movement [GO:0007018]	microtubule-based movement [GO:0007018]	microtubule [GO:0005874]	ATP binding [GO:0005524]; microtubule binding [GO:0008017]; microtubule motor activity [GO:0003777]	KIP3-1 PP7435_Chr1-1301
gene136	ACIB2EUKG767911	Pyrimidine 5\' nucleotidase	1023.89	798.29	811.655	617.752	934.398	977.282	-0.351114	0.206144	-1.70325	0.088522	0.121754	0.0695151	0.205498	0.338276	0.735155	0.788642	BQ9382_C1-0685	SOP78814.1	protein_coding	F2QM12	UniRef100_F2QM12 Pyrimidine nucleotidase n=2 Tax=Komagataella phaffii TaxID=460519 RepID=F2QM12_KOMPC	F2QM12_KOMPC	GO:0016787	hydrolase activity [GO:0016787]	-	-	hydrolase activity [GO:0016787]	SDT1 PP7435_Chr1-0133
gene1360	ACIB2EUKG769093	One of three possible beta-subunits of the Snf1 kinase complex	967.791	1164.78	914.465	1018.1	1369.05	1300	-0.141945	0.177126	-0.801382	0.422911	0.488237	0.323471	0.176496	1.83274	0.0668416	0.102251	BQ9382_C1-6805	SOP79994.1	protein_coding	C4QYM8	UniRef100_C4QYM8 One of three possible beta-subunits of the Snf1 kinase complex n=1 Tax=Komagataella phaffii (strain GS115 / ATCC 20864) TaxID=644223 RepID=C4QYM8_KOMPG	NA	GO:0007165; GO:0016301; GO:0031588; GO:0045859	nucleotide-activated protein kinase complex [GO:0031588]; kinase activity [GO:0016301]; regulation of protein kinase activity [GO:0045859]; signal transduction [GO:0007165]	regulation of protein kinase activity [GO:0045859]; signal transduction [GO:0007165]	nucleotide-activated protein kinase complex [GO:0031588]	kinase activity [GO:0016301]	NA
gene1361	ACIB2EUKG769094	Mitochondrial distribution and morphology protein 34	2823.22	3513.38	5228.14	4647.73	4965.43	4799.74	0.639904	0.169377	3.77799	0.000158101	0.000353173	0.623791	0.169439	3.6815	0.000231862	0.000610425	BQ9382_C1-6810	SOP79995.1	protein_coding	C4QYM9	UniRef100_C4QYM9 Mitochondrial distribution and morphology protein 34 n=2 Tax=Komagataella phaffii TaxID=460519 RepID=MDM34_KOMPG	NA	GO:0000002; GO:0006869; GO:0008289; GO:0031307; GO:0032865	ERMES complex [GO:0032865]; integral component of mitochondrial outer membrane [GO:0031307]; lipid binding [GO:0008289]; lipid transport [GO:0006869]; mitochondrial genome maintenance [GO:0000002]	lipid transport [GO:0006869]; mitochondrial genome maintenance [GO:0000002]	ERMES complex [GO:0032865]; integral component of mitochondrial outer membrane [GO:0031307]	lipid binding [GO:0008289]	NA
gene1362	ACIB2EUKG769095	Vacuolar morphogenesis protein 7	1270.35	999.677	680.708	827.205	812.215	883.773	-0.588779	0.196208	-3.00079	0.00269279	0.00497555	-0.420457	0.196104	-2.14405	0.0320287	0.0528873	BQ9382_C1-6815	SOP79996.1	protein_coding	F2QPU5	UniRef100_F2QPU5 Vacuolar morphogenesis protein 7 n=2 Tax=Komagataella phaffii TaxID=460519 RepID=F2QPU5_KOMPC	F2QPU5_KOMPC	GO:0016020; GO:0016192; GO:0035091	membrane [GO:0016020]; phosphatidylinositol binding [GO:0035091]; vesicle-mediated transport [GO:0016192]	vesicle-mediated transport [GO:0016192]	membrane [GO:0016020]	phosphatidylinositol binding [GO:0035091]	VAM7 PP7435_Chr1-1304
gene1363	ACIB2EUKG769096	YVTN repeat-like/Quinoprotein amine dehydrogenase	804.489	617.768	752.134	731.758	617.924	670.527	0.0617541	0.194391	0.317679	0.750728	0.792529	-0.142191	0.195294	-0.728088	0.46656	0.545241	BQ9382_C1-6820	SOP79997.1	protein_coding	F2QPU6	UniRef100_F2QPU6 Superkiller protein 8 n=2 Tax=Komagataella phaffii TaxID=460519 RepID=F2QPU6_KOMPC	F2QPU6_KOMPC	-	-	-	-	-	SKI8 PP7435_Chr1-1305
gene1364	-	-	954.767	829.133	291.114	396.811	370.554	376.316	-1.37158	0.210728	-6.50876	7.58e-11	3.47e-10	-1.25593	0.210773	-5.95871	2.54e-09	1.32e-08	BQ9382_C1-6825;part=1/2	-	misc_RNA	-	-	NA	-	-	-	-	-	NA
gene1365	-	-	1042.93	919.848	608.2	620.404	395.592	314.737	-0.675494	0.191393	-3.52935	0.000416579	0.000873399	-1.46443	0.195192	-7.50247	6.26e-14	5.07e-13	BQ9382_C1-6830;part=1/2	-	misc_RNA	-	-	NA	-	-	-	-	-	NA
gene1366	ACIB2EUKG769097	Essential nuclear protein possibly involved in bud formation and morphogenesis	1831.39	1482.28	459.938	368.53	838.254	867.808	-2.00166	0.19477	-10.277	8.95e-25	1.2e-23	-0.957621	0.19176	-4.99386	5.92e-07	2.29e-06	BQ9382_C1-6835	SOP79998.1	protein_coding	F2QPU7	UniRef100_F2QPU7 Pre-rRNA processing n=2 Tax=Komagataella phaffii TaxID=460519 RepID=F2QPU7_KOMPC	F2QPU7_KOMPC	GO:0004519; GO:0006364; GO:0090730	Las1 complex [GO:0090730]; endonuclease activity [GO:0004519]; rRNA processing [GO:0006364]	rRNA processing [GO:0006364]	Las1 complex [GO:0090730]	endonuclease activity [GO:0004519]	LAS1 PP7435_Chr1-1306
gene1367	ACIB2EUKG769098	Vacuolar protein sorting-associated protein35	1070.98	1124.86	2163.33	2089.22	2161.23	1801.76	0.953354	0.16736	5.69641	1.22e-08	4.51e-08	0.852045	0.167603	5.08371	3.7e-07	1.49e-06	BQ9382_C1-6840	SOP79999.1	protein_coding	F2QPU8	UniRef100_F2QPU8 Vacuolar protein sorting-associated protein 35 n=1 Tax=Komagataella phaffii (strain ATCC 76273 / CBS 7435 / CECT 11047 / NRRL Y-11430 / Wegner 21-1) TaxID=981350 RepID=F2QPU8_KOMPC	F2QPU8_KOMPC	GO:0005829; GO:0015031; GO:0030906; GO:0042147	cytosol [GO:0005829]; retromer, cargo-selective complex [GO:0030906]; protein transport [GO:0015031]; retrograde transport, endosome to Golgi [GO:0042147]	protein transport [GO:0015031]; retrograde transport, endosome to Golgi [GO:0042147]	cytosol [GO:0005829]; retromer, cargo-selective complex [GO:0030906]	-	VPS35 PP7435_Chr1-1307
gene1368	ACIB2EUKG769099	Predicted protein	2612.83	3595.03	6440.22	7665.79	4455.66	3910.27	1.18405	0.193921	6.10583	1.02e-09	4.17e-09	0.430325	0.194233	2.2155	0.0267254	0.0450069	BQ9382_C1-6845	SOP80000.1	protein_coding	A0A1G4KPI4	UniRef100_A0A1G4KPI4 Small (40S) ribosomal subunit n=2 Tax=Komagataella phaffii TaxID=460519 RepID=A0A1G4KPI4_KOMPC	A0A1G4KPI4_KOMPC	GO:0003735; GO:0005840; GO:0006412; GO:0008270	ribosome [GO:0005840]; structural constituent of ribosome [GO:0003735]; zinc ion binding [GO:0008270]; translation [GO:0006412]	translation [GO:0006412]	ribosome [GO:0005840]	structural constituent of ribosome [GO:0003735]; zinc ion binding [GO:0008270]	RPS29A PP7435_Chr1-2995
gene1369	ACIB2EUKG769100	Tsr1 component of 20S pre-rRNA processing unit	731.353	960.669	1432.84	1200.15	1788.68	2151.85	0.636893	0.200402	3.17807	0.0014826	0.00284763	1.21883	0.199874	6.09797	1.07e-09	5.89e-09	BQ9382_C1-6850	SOP80001.1	protein_coding	F2QPU9	UniRef100_F2QPU9 Ribosome biogenesis protein TSR1 (20S rRNA accumulation protein 1) n=2 Tax=Komagataella phaffii TaxID=460519 RepID=F2QPU9_KOMPC	F2QPU9_KOMPC	GO:0005634; GO:0042254	nucleus [GO:0005634]; ribosome biogenesis [GO:0042254]	ribosome biogenesis [GO:0042254]	nucleus [GO:0005634]	-	TSR1 PP7435_Chr1-3006
gene137	ACIB2EUKG767912	Conserved predicted protein	881.631	469.902	928.534	891.72	566.848	515.439	0.430402	0.257837	1.66928	0.0950618	0.13009	-0.319285	0.259644	-1.2297	0.218809	0.286788	BQ9382_C1-0690	SOP78815.1	protein_coding	C4QVB8	UniRef100_C4QVB8 Uncharacterized protein n=2 Tax=Komagataella phaffii TaxID=460519 RepID=C4QVB8_KOMPG	NA	-	-	-	-	-	NA
gene1370	ACIB2EUKG769101	Potential zinc finger protein	894.655	1187.46	561.666	592.123	522.782	425.352	-0.851813	0.206952	-4.11598	3.86e-05	9.33e-05	-1.13433	0.208341	-5.4446	5.19e-08	2.31e-07	BQ9382_C1-6855	SOP80002.1	protein_coding	C4QYN6	UniRef100_C4QYN6 Zinc finger protein n=2 Tax=Komagataella phaffii TaxID=460519 RepID=C4QYN6_KOMPG	NA	-	-	-	-	-	NA
gene1371	ACIB2EUKG769102	Protein involved in regulated synthesis of PtdIns(3,5)P(2)	1348.5	1329.88	1195.84	1139.17	900.347	777.72	-0.19812	0.16731	-1.18415	0.236355	0.293738	-0.673905	0.168654	-3.99579	6.45e-05	0.000184334	BQ9382_C1-6860	SOP80003.1	protein_coding	F2QPV0	UniRef100_F2QPV0 PtdIns(3,5)P(2) sythesis regulation factor n=2 Tax=Komagataella phaffii TaxID=460519 RepID=F2QPV0_KOMPC	F2QPV0_KOMPC	GO:0006661; GO:0070772	PAS complex [GO:0070772]; phosphatidylinositol biosynthetic process [GO:0006661]	phosphatidylinositol biosynthetic process [GO:0006661]	PAS complex [GO:0070772]	-	VAC14 PP7435_Chr1-1309
gene1372	ACIB2EUKG769103	Polycystic kidney disease protein 1-like 3	9431.45	13219	19452.7	28335.3	28593.8	28611.4	1.07712	0.21508	5.00799	5.5e-07	1.68e-06	1.33656	0.215071	6.21454	5.15e-10	2.92e-09	BQ9382_C1-6865	SOP80004.1	protein_coding	A0A1G4KPI2	UniRef100_A0A1G4KPI2 Cell wall glycoprotein linked protein n=2 Tax=Komagataella phaffii TaxID=460519 RepID=A0A1G4KPI2_KOMPC	A0A1G4KPI2_KOMPC	-	-	-	-	-	CCW14 PP7435_Chr1-3028
gene1373	ACIB2EUKG769104	Cytochrome Bc1 Complex| Chain A| domain 1	2482.59	2615.31	1273.76	1329.18	1595.39	1516.67	-0.969621	0.154419	-6.27917	3.4e-10	1.46e-09	-0.711957	0.154194	-4.61728	3.89e-06	1.35e-05	BQ9382_C1-6870	SOP80005.1	protein_coding	A0A1G4KPJ5	UniRef100_A0A1G4KPJ5 Pro-a-factor processing enzyme n=2 Tax=Komagataella phaffii TaxID=460519 RepID=A0A1G4KPJ5_KOMPC	A0A1G4KPJ5_KOMPC	GO:0004222; GO:0046872	metal ion binding [GO:0046872]; metalloendopeptidase activity [GO:0004222]	-	-	metal ion binding [GO:0046872]; metalloendopeptidase activity [GO:0004222]	STE23 PP7435_Chr1-1311
gene1374	ACIB2EUKG769105	Genomic scaffold, Kuraishia_capsulata_scaffold_5	532.986	472.624	317.087	277.503	281.421	355.79	-0.759115	0.216276	-3.50993	0.000448219	0.000935398	-0.659435	0.216416	-3.04707	0.00231086	0.00498755	BQ9382_C1-6875	SOP80006.1	protein_coding	C4QYP0	UniRef100_C4QYP0 Uncharacterized protein n=2 Tax=Komagataella phaffii TaxID=460519 RepID=C4QYP0_KOMPG	NA	GO:0016021	integral component of membrane [GO:0016021]	-	integral component of membrane [GO:0016021]	-	NA
gene1375	ACIB2EUKG769106	DNA repair protein RAD50	804.489	804.64	440.458	500.212	524.785	548.51	-0.773327	0.180987	-4.27283	1.93e-05	4.84e-05	-0.58449	0.180726	-3.23412	0.00122019	0.00282335	BQ9382_C1-6880	SOP80007.1	protein_coding	F2QPV4	UniRef100_F2QPV4 DNA repair protein n=1 Tax=Komagataella phaffii (strain ATCC 76273 / CBS 7435 / CECT 11047 / NRRL Y-11430 / Wegner 21-1) TaxID=981350 RepID=F2QPV4_KOMPC	F2QPV4_KOMPC	GO:0000723; GO:0006281; GO:0016887; GO:0030870	Mre11 complex [GO:0030870]; ATPase activity [GO:0016887]; DNA repair [GO:0006281]; telomere maintenance [GO:0000723]	DNA repair [GO:0006281]; telomere maintenance [GO:0000723]	Mre11 complex [GO:0030870]	ATPase activity [GO:0016887]	RAD50 PP7435_Chr1-1313
gene1376	ACIB2EUKG769107	Tyrosyl-Transfer RNA Synthetase | subunit E| domain 1	1462.71	1485	2920.88	2702.56	2797.18	2550.97	0.931656	0.15545	5.99327	2.06e-09	8.14e-09	0.859568	0.15562	5.52349	3.32e-08	1.51e-07	BQ9382_C1-6885	SOP80008.1	protein_coding	C4QYP2	UniRef100_C4QYP2 Uncharacterized protein n=2 Tax=Komagataella phaffii TaxID=460519 RepID=C4QYP2_KOMPG	NA	GO:0004817; GO:0005524; GO:0006423	ATP binding [GO:0005524]; cysteine-tRNA ligase activity [GO:0004817]; cysteinyl-tRNA aminoacylation [GO:0006423]	cysteinyl-tRNA aminoacylation [GO:0006423]	-	ATP binding [GO:0005524]; cysteine-tRNA ligase activity [GO:0004817]	NA
gene1377	ACIB2EUKG769108	Protein involved in nitrosoguanidine (MNNG) resistance	1031.91	1145.73	584.392	710.548	1003.5	1038.86	-0.748753	0.181154	-4.13325	3.58e-05	8.71e-05	-0.0928453	0.179808	-0.516359	0.605604	0.676648	BQ9382_C1-6890	SOP80009.1	protein_coding	F2QPV6	UniRef100_F2QPV6 Uncharacterized protein n=2 Tax=Komagataella phaffii TaxID=460519 RepID=F2QPV6_KOMPC	F2QPV6_KOMPC	-	-	-	-	-	PP7435_Chr1-1315
gene1378	ACIB2EUKG769109	Sterol uptake protein 2	1127.09	1366.16	1203.41	1940.75	1394.09	1273.77	0.335297	0.227955	1.47089	0.141321	0.185219	0.0975805	0.228361	0.427309	0.669155	0.730991	BQ9382_C1-6895	SOP80010.1	protein_coding	F2QPV7	UniRef100_F2QPV7 Putative transcription factor n=2 Tax=Komagataella phaffii TaxID=460519 RepID=F2QPV7_KOMPC	F2QPV7_KOMPC	GO:0000981; GO:0005634; GO:0008270	nucleus [GO:0005634]; DNA-binding transcription factor activity, RNA polymerase II-specific [GO:0000981]; zinc ion binding [GO:0008270]	-	nucleus [GO:0005634]	DNA-binding transcription factor activity, RNA polymerase II-specific [GO:0000981]; zinc ion binding [GO:0008270]	SUT2 PP7435_Chr1-1316
gene1379	ACIB2EUKG769110	Subunit of both RNase MRP, which cleaves pre-rRNA, and nuclear RNase P	843.561	776.518	909.054	920.884	847.267	994.387	0.176033	0.175984	1.00028	0.317176	0.380499	0.184589	0.176248	1.04732	0.29495	0.369863	BQ9382_C1-6900	SOP80011.1	protein_coding	F2QPV8	UniRef100_F2QPV8 RNase MRP and nuclear RNase P subunit n=2 Tax=Komagataella phaffii TaxID=460519 RepID=F2QPV8_KOMPC	F2QPV8_KOMPC	GO:0000172; GO:0001682; GO:0005655	nucleolar ribonuclease P complex [GO:0005655]; ribonuclease MRP complex [GO:0000172]; tRNA 5'-leader removal [GO:0001682]	tRNA 5'-leader removal [GO:0001682]	nucleolar ribonuclease P complex [GO:0005655]; ribonuclease MRP complex [GO:0000172]	-	POP1 PP7435_Chr1-1317
gene138	ACIB2EUKG767913	Related to Maintenance of telomere capping protein 3	277.513	242.208	248.908	235.966	218.327	200.702	-0.100036	0.225719	-0.443186	0.657631	0.712522	-0.309174	0.228138	-1.35521	0.175352	0.237568	BQ9382_C1-0695	SOP78816.1	protein_coding	F2QM14	UniRef100_F2QM14 Cytochrome c oxidase subunit 5A n=2 Tax=Komagataella phaffii TaxID=460519 RepID=F2QM14_KOMPC	F2QM14_KOMPC	GO:0004129	cytochrome-c oxidase activity [GO:0004129]	-	-	cytochrome-c oxidase activity [GO:0004129]	COX5A PP7435_Chr1-0135
gene1380	ACIB2EUKG769111	Uric acid-xanthine permease (UAPA transporter)	1313.43	1861.47	486.993	517.003	919.375	1091.32	-1.66093	0.209643	-7.92266	2.32e-15	1.61e-14	-0.659788	0.207421	-3.18092	0.0014681	0.00332883	BQ9382_C1-6905	SOP80012.1	protein_coding	C4QYP6	UniRef100_C4QYP6 Uncharacterized protein n=2 Tax=Komagataella phaffii TaxID=460519 RepID=C4QYP6_KOMPG	NA	GO:0016021; GO:0022857	integral component of membrane [GO:0016021]; transmembrane transporter activity [GO:0022857]	-	integral component of membrane [GO:0016021]	transmembrane transporter activity [GO:0022857]	NA
gene1381	ACIB2EUKG769112	Co-chaperone that stimulates the ATPase activity of Ssa1p	824.526	876.305	449.116	486.071	647.969	672.808	-0.862301	0.176905	-4.87439	1.09e-06	3.25e-06	-0.365209	0.175496	-2.08102	0.0374324	0.0606474	BQ9382_C1-6910	SOP80013.1	protein_coding	F2QPW0	UniRef100_F2QPW0 Co-chaperone n=1 Tax=Komagataella phaffii (strain ATCC 76273 / CBS 7435 / CECT 11047 / NRRL Y-11430 / Wegner 21-1) TaxID=981350 RepID=F2QPW0_KOMPC	F2QPW0_KOMPC	GO:0003676; GO:0008270	nucleic acid binding [GO:0003676]; zinc ion binding [GO:0008270]	-	-	nucleic acid binding [GO:0003676]; zinc ion binding [GO:0008270]	JJJ1 PP7435_Chr1-1319
gene1382	ACIB2EUKG769113	Composite domain of metallo-dependent hydrolases	1390.57	2031.1	985.891	863.439	1675.51	1530.35	-0.888557	0.207296	-4.28641	1.82e-05	4.58e-05	-0.0942204	0.206302	-0.45671	0.64788	0.712339	BQ9382_C1-6915	SOP80014.1	protein_coding	F2QPW1	UniRef100_F2QPW1 Guanine deaminase n=2 Tax=Komagataella phaffii TaxID=460519 RepID=F2QPW1_KOMPC	F2QPW1_KOMPC	GO:0016810	hydrolase activity, acting on carbon-nitrogen (but not peptide) bonds [GO:0016810]	-	-	hydrolase activity, acting on carbon-nitrogen (but not peptide) bonds [GO:0016810]	GUD1-2 PP7435_Chr1-1320
gene1383	ACIB2EUKG769114	Protein SQS1	810.5	1479.56	262.976	187.358	1098.64	1198.51	-2.3497	0.271915	-8.64131	5.56e-18	4.75e-17	0.00383611	0.265257	0.0144619	0.988461	0.991018	BQ9382_C1-6920	SOP80015.1	protein_coding	F2QPW2	UniRef100_F2QPW2 ATPase and helicase activities of Prp43p activator n=2 Tax=Komagataella phaffii TaxID=460519 RepID=F2QPW2_KOMPC	F2QPW2_KOMPC	GO:0003676; GO:0004386	helicase activity [GO:0004386]; nucleic acid binding [GO:0003676]	-	-	helicase activity [GO:0004386]; nucleic acid binding [GO:0003676]	SQS1 PP7435_Chr1-1321
gene1384	ACIB2EUKG769115	Cysteine protease ATG4	1630.02	1431.48	1600.58	1505.05	1500.24	1729.91	0.020658	0.169347	0.121986	0.90291	0.91969	0.0772599	0.16944	0.455972	0.64841	0.712634	BQ9382_C1-6925	SOP80016.1	protein_coding	A0A1G4KPL2	UniRef100_A0A1G4KPL2 Cysteine protease n=2 Tax=Komagataella phaffii TaxID=460519 RepID=A0A1G4KPL2_KOMPC	A0A1G4KPL2_KOMPC	GO:0005634; GO:0005737; GO:0006914; GO:0008234; GO:0015031	cytoplasm [GO:0005737]; nucleus [GO:0005634]; cysteine-type peptidase activity [GO:0008234]; autophagy [GO:0006914]; protein transport [GO:0015031]	autophagy [GO:0006914]; protein transport [GO:0015031]	cytoplasm [GO:0005737]; nucleus [GO:0005634]	cysteine-type peptidase activity [GO:0008234]	ATG4 PP7435_Chr1-3061
gene1385	ACIB2EUKG769116	RNA Pol II transcript 3\' end formation complex subunit	128.237	166.008	179.646	152.008	238.357	236.053	0.168609	0.260088	0.648276	0.516807	0.580127	0.687365	0.257244	2.67204	0.00753918	0.014455	BQ9382_C1-6930	SOP80017.1	protein_coding	A0A1G4KPI1	UniRef100_A0A1G4KPI1 Phosphatase and transcription/RNA-processing factor n=2 Tax=Komagataella phaffii TaxID=460519 RepID=A0A1G4KPI1_KOMPC	A0A1G4KPI1_KOMPC	GO:0004721; GO:0005634; GO:0006397	nucleus [GO:0005634]; phosphoprotein phosphatase activity [GO:0004721]; mRNA processing [GO:0006397]	mRNA processing [GO:0006397]	nucleus [GO:0005634]	phosphoprotein phosphatase activity [GO:0004721]	SSU72 PP7435_Chr1-3072
gene1386	ACIB2EUKG769117	Guanine deaminase, a catabolic enzyme of the guanine salvage pathway	761.409	499.838	984.809	841.345	1342.01	1228.16	0.534381	0.220015	2.42884	0.0151473	0.0243286	1.02812	0.219439	4.68523	2.8e-06	9.93e-06	BQ9382_C1-6935	SOP80018.1	protein_coding	F2QPW4	UniRef100_F2QPW4 Guanine deaminase n=2 Tax=Komagataella phaffii TaxID=460519 RepID=F2QPW4_KOMPC	F2QPW4_KOMPC	GO:0006147; GO:0008270; GO:0008892	guanine deaminase activity [GO:0008892]; zinc ion binding [GO:0008270]; guanine catabolic process [GO:0006147]	guanine catabolic process [GO:0006147]	-	guanine deaminase activity [GO:0008892]; zinc ion binding [GO:0008270]	GUD1-1 PP7435_Chr1-1323
gene1387	ACIB2EUKG769118	Conserved predicted protein	288.534	205.923	370.115	304.016	909.36	883.773	0.447301	0.225171	1.98649	0.046979	0.068764	1.8605	0.221156	8.41262	4.01e-17	4.21e-16	BQ9382_C1-6940	SOP80019.1	protein_coding	F2QPW5	UniRef100_F2QPW5 Uncharacterized protein n=2 Tax=Komagataella phaffii TaxID=460519 RepID=F2QPW5_KOMPC	F2QPW5_KOMPC	-	-	-	-	-	PP7435_Chr1-1324
gene1388	ACIB2EUKG769119	Classic Zinc Finger	1333.47	3360.07	4009.58	4096.26	17282.9	15910.2	0.788187	0.510773	1.54313	0.1228	0.163673	2.82203	0.510592	5.52699	3.26e-08	1.48e-07	BQ9382_C1-6945	SOP80020.1	protein_coding	F2QPW6	UniRef100_F2QPW6 Transcription factor n=2 Tax=Komagataella phaffii TaxID=460519 RepID=F2QPW6_KOMPC	F2QPW6_KOMPC	GO:0003676	nucleic acid binding [GO:0003676]	-	-	nucleic acid binding [GO:0003676]	MIG1-2 PP7435_Chr1-1325
gene1389	ACIB2EUKG769120	Small nuclearribonucleoprotein-associatedprotein B	345.64	406.402	512.966	512.584	1419.12	1362.72	0.446611	0.182739	2.44398	0.0145262	0.0234023	1.88636	0.179449	10.5119	7.61e-26	1.38e-24	BQ9382_C1-6950	SOP80021.1	protein_coding	F2QPW7	UniRef100_F2QPW7 Core Sm protein Sm B, spliceosomal U1, U2, U4, and U5 snRNPs component n=2 Tax=Komagataella phaffii TaxID=460519 RepID=F2QPW7_KOMPC	F2QPW7_KOMPC	-	-	-	-	-	SMB1 PP7435_Chr1-1326
gene139	ACIB2EUKG767914	Protein tyrosine phosphatase-likeprotein, PTPLA	1029.91	700.318	719.668	853.718	602.902	687.633	-0.135779	0.220599	-0.615504	0.538222	0.60078	-0.422771	0.221567	-1.9081	0.0563787	0.0876033	BQ9382_C1-0700	SOP78817.1	protein_coding	A0A1G4KP36	UniRef100_A0A1G4KP36 Very-long-chain (3R)-3-hydroxyacyl-CoA dehydratase n=2 Tax=Komagataella phaffii TaxID=460519 RepID=A0A1G4KP36_KOMPC	A0A1G4KP36_KOMPC	GO:0016021	integral component of membrane [GO:0016021]	-	integral component of membrane [GO:0016021]	-	PP7435_Chr1-1708
gene1390	ACIB2EUKG769121	Histone H2A.Z-specific chaperone CHZ1	2044.78	2940.07	4131.87	4879.27	4509.75	4546.59	0.854039	0.197181	4.33125	1.48e-05	3.78e-05	0.86111	0.197229	4.36604	1.27e-05	4.05e-05	BQ9382_C1-6955	SOP80022.1	protein_coding	-	-	NA	-	-	-	-	-	NA
gene1391	ACIB2EUKG769122	P-loop containing nucleosidetriphosphatehydrolases	668.236	899.89	827.889	799.808	865.294	998.949	0.0529599	0.199645	0.265271	0.790801	0.82676	0.248473	0.199493	1.24552	0.21294	0.280372	BQ9382_C1-6960	SOP80023.1	protein_coding	F2QPW9	UniRef100_F2QPW9 Rab family GTPase n=3 Tax=Komagataella TaxID=460517 RepID=F2QPW9_KOMPC	F2QPW9_KOMPC	GO:0003924; GO:0005525	GTP binding [GO:0005525]; GTPase activity [GO:0003924]	-	-	GTPase activity [GO:0003924]; GTP binding [GO:0005525]	YPT32 PP7435_Chr1-1328
gene1392	ACIB2EUKG769123	Subunit of the heterodimeric FACT complex(Spt16p-Pob3p)	1518.81	1969.42	3386.23	2924.38	4408.59	3998.08	0.854762	0.182511	4.68335	2.82e-06	7.98e-06	1.2688	0.182349	6.95808	3.45e-12	2.4e-11	BQ9382_C1-6965	SOP80024.1	protein_coding	F2QPX0	UniRef100_F2QPX0 FACT complex subunit n=2 Tax=Komagataella phaffii TaxID=460519 RepID=F2QPX0_KOMPC	F2QPX0_KOMPC	GO:0035101	FACT complex [GO:0035101]	-	FACT complex [GO:0035101]	-	SPT16 PP7435_Chr1-1329
gene1393	ACIB2EUKG769124	Enhanced filamentous growth protein 1	2466.56	3993.26	2247.74	2372.03	5340.99	5718.87	-0.483824	0.215256	-2.24767	0.0245975	0.0380028	0.775512	0.214695	3.61216	0.000303662	0.000780886	BQ9382_C1-6970	SOP80025.1	protein_coding	C4QYQ9	UniRef100_C4QYQ9 Uncharacterized protein n=1 Tax=Komagataella phaffii (strain GS115 / ATCC 20864) TaxID=644223 RepID=C4QYQ9_KOMPG	NA	GO:0003677	DNA binding [GO:0003677]	-	-	DNA binding [GO:0003677]	NA
gene1394	ACIB2EUKG769125	Conserved predicted protein	312.578	269.423	170.989	159.078	253.379	311.316	-0.818692	0.236873	-3.45624	0.000547763	0.00113053	-0.044264	0.232094	-0.190716	0.848748	0.881399	BQ9382_C1-6975	SOP80026.1	protein_coding	F2QPX2	UniRef100_F2QPX2 Peroxisomal biogenesis factor n=2 Tax=Komagataella phaffii TaxID=460519 RepID=F2QPX2_KOMPC	F2QPX2_KOMPC	-	-	-	-	-	PEX11C PP7435_Chr1-1331
gene1395	ACIB2EUKG769126	Phosphatidylinositol transfer protein CSR1	1327.46	1143.91	1551.89	1551.89	2023.03	1872.46	0.329028	0.164936	1.99489	0.0460553	0.0676126	0.656959	0.164672	3.9895	6.62e-05	0.000188894	BQ9382_C1-6980	SOP80027.1	protein_coding	F2QPX3	UniRef100_F2QPX3 Phosphatidylinositol transfer protein n=2 Tax=Komagataella phaffii TaxID=460519 RepID=F2QPX3_KOMPC	F2QPX3_KOMPC	-	-	-	-	-	CSR1 PP7435_Chr1-1332
gene1396	ACIB2EUKG769127	Guanine nucleotide exchange factor (GEF or GDP-release factor) for Cdc42p	1570.91	1868.72	925.287	956.235	1289.93	1488.16	-0.870423	0.175712	-4.95369	7.28e-07	2.2e-06	-0.308744	0.174902	-1.76524	0.0775231	0.116553	BQ9382_C1-6985	SOP80028.1	protein_coding	F2QPX4	UniRef100_F2QPX4 Guanine nucleotide exchange factor for Cdc42p n=2 Tax=Komagataella phaffii TaxID=460519 RepID=F2QPX4_KOMPC	F2QPX4_KOMPC	GO:0005089; GO:0035556	Rho guanyl-nucleotide exchange factor activity [GO:0005089]; intracellular signal transduction [GO:0035556]	intracellular signal transduction [GO:0035556]	-	Rho guanyl-nucleotide exchange factor activity [GO:0005089]	CDC24 PP7435_Chr1-1334
gene1397	ACIB2EUKG769128	Tyrosyl-Transfer RNA Synthetase | subunitE|domain 1	345.64	321.13	359.293	315.504	269.403	310.176	0.016341	0.212112	0.0770393	0.938592	0.95015	-0.20292	0.214026	-0.948108	0.343075	0.420683	BQ9382_C1-6990	SOP80029.1	protein_coding	F2QPX5	UniRef100_F2QPX5 Leucyl-tRNA synthetase, mitochondrial n=2 Tax=Komagataella phaffii TaxID=460519 RepID=F2QPX5_KOMPC	F2QPX5_KOMPC	GO:0002161; GO:0004823; GO:0005524; GO:0006429	aminoacyl-tRNA editing activity [GO:0002161]; ATP binding [GO:0005524]; leucine-tRNA ligase activity [GO:0004823]; leucyl-tRNA aminoacylation [GO:0006429]	leucyl-tRNA aminoacylation [GO:0006429]	-	aminoacyl-tRNA editing activity [GO:0002161]; ATP binding [GO:0005524]; leucine-tRNA ligase activity [GO:0004823]	NAM2 PP7435_Chr1-1335
gene1398	ACIB2EUKG769129	Smc6 structural maintenance of chromosomes (SMC) protein	447.829	336.552	534.61	481.653	497.745	497.194	0.374101	0.209877	1.78248	0.0746713	0.104424	0.344214	0.210417	1.63586	0.101868	0.148047	BQ9382_C1-6995	SOP80030.1	protein_coding	F2QPX6	UniRef100_F2QPX6 SMC5-SMC6 complex component n=2 Tax=Komagataella phaffii TaxID=460519 RepID=F2QPX6_KOMPC	F2QPX6_KOMPC	-	-	-	-	-	SMC6 PP7435_Chr1-1336
gene1399	ACIB2EUKG769130	Central kinetochore subunit CTF3	232.43	405.495	585.474	635.428	424.635	507.457	0.935008	0.256942	3.63898	0.000273719	0.000587267	0.544694	0.258334	2.10849	0.0349889	0.057201	BQ9382_C1-7000	SOP80031.1	protein_coding	C4QYR5	UniRef100_C4QYR5 Uncharacterized protein n=1 Tax=Komagataella phaffii (strain GS115 / ATCC 20864) TaxID=644223 RepID=C4QYR5_KOMPG	NA	-	-	-	-	-	NA
gene14	ACIB2EUKG767794	Conserved predicted protein	209.387	254.001	70.3435	70.7013	38.0569	28.5088	-1.71669	0.303142	-5.66297	1.49e-08	5.42e-08	-2.79371	0.332721	-8.39655	4.6e-17	4.79e-16	BQ9382_C1-0075	SOP78699.1	protein_coding	C4QV02	UniRef100_C4QV02 Uncharacterized protein n=1 Tax=Komagataella phaffii (strain GS115 / ATCC 20864) TaxID=644223 RepID=C4QV02_KOMPG	NA	-	-	-	-	-	NA
gene140	ACIB2EUKG767915	Type I membrane protein with a J domain is required to preserve the folding capacity of the ER	407.754	372.838	893.903	889.069	477.715	506.317	1.1921	0.18025	6.61357	3.75e-11	1.78e-10	0.334247	0.183324	1.82325	0.0682652	0.104193	BQ9382_C1-0705	SOP78818.1	protein_coding	F2QM15	UniRef100_F2QM15 ER-localized J domain-containing protein n=2 Tax=Komagataella phaffii TaxID=460519 RepID=F2QM15_KOMPC	F2QM15_KOMPC	-	-	-	-	-	ERJ5 PP7435_Chr1-0136
gene1400	ACIB2EUKG769131	BolA-like protein 1	216.4	377.373	351.717	283.689	353.529	490.352	0.0949356	0.285119	0.332968	0.739158	0.783044	0.504531	0.284104	1.77587	0.0757548	0.114211	BQ9382_C1-7005	SOP80032.1	protein_coding	F2QPX8	UniRef100_F2QPX8 Negative regulator of iron regulon transcription n=2 Tax=Komagataella phaffii TaxID=460519 RepID=F2QPX8_KOMPC	F2QPX8_KOMPC	-	-	-	-	-	FRA2 PP7435_Chr1-1338
gene1401	ACIB2EUKG769132	GTP cyclohydrolase 1 type 2	1319.44	1780.73	1516.17	1391.93	1278.91	1352.46	-0.0928972	0.188907	-0.491762	0.622888	0.679901	-0.237039	0.189287	-1.25228	0.210469	0.277658	BQ9382_C1-7010	SOP80033.1	protein_coding	F2QPX9	UniRef100_F2QPX9 Uncharacterized protein n=2 Tax=Komagataella phaffii TaxID=460519 RepID=F2QPX9_KOMPC	F2QPX9_KOMPC	-	-	-	-	-	PP7435_Chr1-1339
gene1402	ACIB2EUKG769133	37S ribosomal protein S35	586.084	776.518	732.654	756.504	625.936	591.843	0.127546	0.196678	0.648502	0.51666	0.580127	-0.162621	0.197836	-0.822003	0.411075	0.490542	BQ9382_C1-7015	SOP80034.1	protein_coding	F2QPY0	UniRef100_F2QPY0 37S ribosomal protein S35, mitochondrial n=1 Tax=Komagataella phaffii (strain ATCC 76273 / CBS 7435 / CECT 11047 / NRRL Y-11430 / Wegner 21-1) TaxID=981350 RepID=F2QPY0_KOMPC	F2QPY0_KOMPC	GO:0005840	ribosome [GO:0005840]	-	ribosome [GO:0005840]	-	MRPS35 PP7435_Chr1-1340
gene1403	ACIB2EUKG769134	Acyl-coenzyme A oxidase	416.771	373.745	821.395	559.424	984.473	715.001	0.803536	0.239291	3.35799	0.000785114	0.00157371	1.10525	0.238932	4.62581	3.73e-06	1.3e-05	BQ9382_C1-7020	SOP80035.1	protein_coding	F2QPY1	UniRef100_F2QPY1 Acyl-coenzyme A oxidase n=2 Tax=Komagataella phaffii TaxID=460519 RepID=F2QPY1_KOMPC	F2QPY1_KOMPC	GO:0003997; GO:0005777; GO:0006635; GO:0071949	peroxisome [GO:0005777]; acyl-CoA oxidase activity [GO:0003997]; FAD binding [GO:0071949]; fatty acid beta-oxidation [GO:0006635]	fatty acid beta-oxidation [GO:0006635]	peroxisome [GO:0005777]	acyl-CoA oxidase activity [GO:0003997]; FAD binding [GO:0071949]	POX1 PP7435_Chr1-1341
gene1404	ACIB2EUKG769135	Pre-rRNA-processing protein ESF2	896.659	751.118	433.965	401.23	446.668	468.685	-0.980646	0.190667	-5.14323	2.7e-07	8.56e-07	-0.847978	0.190632	-4.44824	8.66e-06	2.85e-05	BQ9382_C1-7025	SOP80036.1	protein_coding	F2QPY2	UniRef100_F2QPY2 Pre-18S rRNA processing n=2 Tax=Komagataella phaffii TaxID=460519 RepID=F2QPY2_KOMPC	F2QPY2_KOMPC	GO:0003723	RNA binding [GO:0003723]	-	-	RNA binding [GO:0003723]	ESF2 PP7435_Chr1-1342
gene1405	ACIB2EUKG769136	Conserved predicted protein	451.836	375.559	341.977	402.114	275.412	264.562	-0.150971	0.212561	-0.710248	0.477551	0.54334	-0.614659	0.215784	-2.8485	0.00439264	0.00891675	BQ9382_C1-7030	SOP80037.1	protein_coding	F2QPY3	UniRef100_F2QPY3 Uncharacterized protein n=2 Tax=Komagataella phaffii TaxID=460519 RepID=F2QPY3_KOMPC	F2QPY3_KOMPC	-	-	-	-	-	PP7435_Chr1-1343
gene1406	ACIB2EUKG769137	Separase, a caspase-like cysteine proteas	929.72	641.353	1119	1130.34	777.163	688.773	0.518543	0.208164	2.49103	0.0127373	0.0207795	-0.0987801	0.209625	-0.471222	0.637482	0.704329	BQ9382_C1-7035	SOP80038.1	protein_coding	C4QYS2	UniRef100_C4QYS2 Separase, a caspase-like cysteine proteas n=1 Tax=Komagataella phaffii (strain GS115 / ATCC 20864) TaxID=644223 RepID=C4QYS2_KOMPG	NA	GO:0005634; GO:0008233	nucleus [GO:0005634]; peptidase activity [GO:0008233]	-	nucleus [GO:0005634]	peptidase activity [GO:0008233]	NA
gene1407	ACIB2EUKG769138	Electron Transport| Fmn-bindingProtein|Chain A	410.76	272.144	422.061	581.518	416.623	384.299	0.558243	0.250864	2.22528	0.0260621	0.0401172	0.231636	0.252347	0.917926	0.358658	0.436634	BQ9382_C1-7040	SOP80039.1	protein_coding	A0A1G4KPI6	UniRef100_A0A1G4KPI6 Uncharacterized protein n=2 Tax=Komagataella phaffii TaxID=460519 RepID=A0A1G4KPI6_KOMPC	A0A1G4KPI6_KOMPC	GO:0010181	FMN binding [GO:0010181]	-	-	FMN binding [GO:0010181]	PP7435_Chr1-1346
gene1408	ACIB2EUKG769139	Protein NNF2	971.798	1087.67	784.6	664.592	1636.45	1439.12	-0.50829	0.180935	-2.80924	0.00496585	0.00875966	0.578616	0.179026	3.23202	0.00122919	0.00283932	BQ9382_C1-7045	SOP80040.1	protein_coding	F2QPY7	UniRef100_F2QPY7 Rpb8p associating protein n=2 Tax=Komagataella phaffii TaxID=460519 RepID=F2QPY7_KOMPC	F2QPY7_KOMPC	-	-	-	-	-	NNF2 PP7435_Chr1-1347
gene1409	ACIB2EUKG769140	Methylthioribose-1-phosphate isomerase	1174.17	1547.59	1332.2	942.978	1982.97	1778.95	-0.259848	0.214586	-1.21093	0.225922	0.28226	0.466744	0.213869	2.18239	0.0290811	0.048552	BQ9382_C1-7050	SOP80041.1	protein_coding	C4QYS6	UniRef100_C4QYS6 Methylthioribose-1-phosphate isomerase n=2 Tax=Komagataella phaffii TaxID=460519 RepID=MTNA_KOMPG	NA	GO:0005634; GO:0005737; GO:0019284; GO:0019509; GO:0046523	cytoplasm [GO:0005737]; nucleus [GO:0005634]; S-methyl-5-thioribose-1-phosphate isomerase activity [GO:0046523]; L-methionine salvage from methylthioadenosine [GO:0019509]; L-methionine salvage from S-adenosylmethionine [GO:0019284]	L-methionine salvage from methylthioadenosine [GO:0019509]; L-methionine salvage from S-adenosylmethionine [GO:0019284]	cytoplasm [GO:0005737]; nucleus [GO:0005634]	S-methyl-5-thioribose-1-phosphate isomerase activity [GO:0046523]	NA
gene141	ACIB2EUKG767916	Protein that forms a complex with the Sit4p protein phosphatase	2041.78	1986.65	1827.85	1616.41	1981.96	1856.49	-0.226405	0.159206	-1.42208	0.155002	0.201592	-0.0695129	0.159164	-0.436737	0.662302	0.724819	BQ9382_C1-0710	SOP78819.1	protein_coding	F2QM16	UniRef100_F2QM16 Sit4p protein phosphatase associating protein n=2 Tax=Komagataella phaffii TaxID=460519 RepID=F2QM16_KOMPC	F2QM16_KOMPC	GO:0019903; GO:0043666	protein phosphatase binding [GO:0019903]; regulation of phosphoprotein phosphatase activity [GO:0043666]	regulation of phosphoprotein phosphatase activity [GO:0043666]	-	protein phosphatase binding [GO:0019903]	SAP185 PP7435_Chr1-0137
gene1410	ACIB2EUKG769141	Conserved predicted protein	1340.48	1422.41	1259.69	1009.26	3803.69	3161.06	-0.285102	0.183269	-1.55565	0.119791	0.160333	1.33397	0.181675	7.34264	2.09e-13	1.63e-12	BQ9382_C1-7055	SOP80042.1	protein_coding	F2QPY9	UniRef100_F2QPY9 Uncharacterized protein n=2 Tax=Komagataella phaffii TaxID=460519 RepID=F2QPY9_KOMPC	F2QPY9_KOMPC	-	-	-	-	-	PP7435_Chr1-1349
gene1411	ACIB2EUKG769142	Clathrin heavy chain, subunit of the major coat protein	19528.1	14606.9	30084.3	28481.1	36833.1	33413.5	0.778826	0.176791	4.40536	1.06e-05	2.77e-05	1.04122	0.176782	5.88988	3.86e-09	1.98e-08	BQ9382_C1-7060	SOP80043.1	protein_coding	F2QPZ0	UniRef100_F2QPZ0 Clathrin heavy chain n=2 Tax=Komagataella phaffii TaxID=460519 RepID=F2QPZ0_KOMPC	F2QPZ0_KOMPC	GO:0005198; GO:0006886; GO:0016192; GO:0030130; GO:0030132; GO:0032051; GO:0071439	clathrin coat of coated pit [GO:0030132]; clathrin coat of trans-Golgi network vesicle [GO:0030130]; clathrin complex [GO:0071439]; clathrin light chain binding [GO:0032051]; structural molecule activity [GO:0005198]; intracellular protein transport [GO:0006886]; vesicle-mediated transport [GO:0016192]	intracellular protein transport [GO:0006886]; vesicle-mediated transport [GO:0016192]	clathrin coat of coated pit [GO:0030132]; clathrin coat of trans-Golgi network vesicle [GO:0030130]; clathrin complex [GO:0071439]	clathrin light chain binding [GO:0032051]; structural molecule activity [GO:0005198]	CHC1 PP7435_Chr1-1350
gene1412	ACIB2EUKG769143	Peroxisomal membrane associated protein 20	986.826	484.417	468.596	485.188	438.656	539.387	-0.624339	0.283806	-2.19988	0.0278152	0.0426103	-0.588775	0.284045	-2.07283	0.0381885	0.0617802	BQ9382_C1-7065	SOP80044.1	protein_coding	A0A1G4KPJ6	UniRef100_A0A1G4KPJ6 Peroxiredoxin n=3 Tax=Komagataella TaxID=460517 RepID=A0A1G4KPJ6_KOMPC	A0A1G4KPJ6_KOMPC	GO:0004601; GO:0005623; GO:0045454; GO:0051920	cell [GO:0005623]; peroxidase activity [GO:0004601]; peroxiredoxin activity [GO:0051920]; cell redox homeostasis [GO:0045454]	cell redox homeostasis [GO:0045454]	cell [GO:0005623]	peroxidase activity [GO:0004601]; peroxiredoxin activity [GO:0051920]	PMP20 PP7435_Chr1-1351
gene1413	ACIB2EUKG769144	Vacuolar proteinase B (YscB), a serine protease of the subtilisin family	2437.51	1053.2	1169.87	1097.64	1136.7	1187.11	-0.622128	0.289807	-2.14669	0.0318176	0.0481569	-0.586689	0.289905	-2.02372	0.0429986	0.068742	BQ9382_C1-7070	SOP80045.1	protein_coding	C4QYT0	UniRef100_C4QYT0 Vacuolar proteinase B (YscB), a serine protease of the subtilisin family n=3 Tax=Komagataella TaxID=460517 RepID=C4QYT0_KOMPG	NA	GO:0004252	serine-type endopeptidase activity [GO:0004252]	-	-	serine-type endopeptidase activity [GO:0004252]	NA
gene1414	ACIB2EUKG769145	P-loop containing nucleosidetriphosphatehydrolases	589.09	357.416	330.073	304.016	256.384	263.421	-0.577355	0.2542	-2.27126	0.0231309	0.035929	-0.863642	0.256279	-3.36992	0.000751894	0.00181404	BQ9382_C1-7075	SOP80046.1	protein_coding	F2QPZ3	UniRef100_F2QPZ3 DNA helicase n=2 Tax=Komagataella phaffii TaxID=460519 RepID=F2QPZ3_KOMPC	F2QPZ3_KOMPC	GO:0003677; GO:0005524; GO:0006281; GO:0043138	3'-5' DNA helicase activity [GO:0043138]; ATP binding [GO:0005524]; DNA binding [GO:0003677]; DNA repair [GO:0006281]	DNA repair [GO:0006281]	-	3'-5' DNA helicase activity [GO:0043138]; ATP binding [GO:0005524]; DNA binding [GO:0003677]	MPH1 PP7435_Chr1-1353
gene1415	ACIB2EUKG769146	Exocyst complex component SEC3	590.092	693.968	335.484	318.156	495.742	529.124	-0.975252	0.194436	-5.0158	5.28e-07	1.62e-06	-0.326126	0.191972	-1.69882	0.0893535	0.132107	BQ9382_C1-7080	SOP80047.1	protein_coding	F2QPZ4	UniRef100_F2QPZ4 Exocyst complex component n=2 Tax=Komagataella phaffii TaxID=460519 RepID=F2QPZ4_KOMPC	F2QPZ4_KOMPC	GO:0000145; GO:0006887	exocyst [GO:0000145]; exocytosis [GO:0006887]	exocytosis [GO:0006887]	exocyst [GO:0000145]	-	SEC3 PP7435_Chr1-1354
gene1416	ACIB2EUKG769147	Phosphoribosylformylglycinamidine synthase	11853.9	15368.9	4268.23	4349.01	5377.04	5033.52	-1.65954	0.171032	-9.70312	2.92e-22	3.32e-21	-1.38677	0.170964	-8.11148	5e-16	4.87e-15	BQ9382_C1-7085	SOP80048.1	protein_coding	F2QPZ5	UniRef100_F2QPZ5 Formylglycinamidine-ribonucleotide (FGAM)-synthetase n=2 Tax=Komagataella phaffii TaxID=460519 RepID=F2QPZ5_KOMPC	F2QPZ5_KOMPC	GO:0004642; GO:0006189; GO:0006541	phosphoribosylformylglycinamidine synthase activity [GO:0004642]; 'de novo' IMP biosynthetic process [GO:0006189]; glutamine metabolic process [GO:0006541]	'de novo' IMP biosynthetic process [GO:0006189]; glutamine metabolic process [GO:0006541]	-	phosphoribosylformylglycinamidine synthase activity [GO:0004642]	ADE6 PP7435_Chr1-1355
gene1417	ACIB2EUKG769148	Ammonium transporter AmtB like domains	1447.68	1164.78	1370.07	1117.96	1383.07	1302.28	-0.0707496	0.187981	-0.376367	0.706644	0.754491	0.0401704	0.188001	0.213672	0.830803	0.868414	BQ9382_C1-7090	SOP80049.1	protein_coding	A0A1G4KPI7	UniRef100_A0A1G4KPI7 Ammonium transporter n=2 Tax=Komagataella phaffii TaxID=460519 RepID=A0A1G4KPI7_KOMPC	A0A1G4KPI7_KOMPC	GO:0008519; GO:0016021	integral component of membrane [GO:0016021]; ammonium transmembrane transporter activity [GO:0008519]	-	integral component of membrane [GO:0016021]	ammonium transmembrane transporter activity [GO:0008519]	MEP3 PP7435_Chr1-1356
gene1418	ACIB2EUKG769149	Thioesterase/thiol esterdehydrase-isomerase	1101.04	877.212	506.473	277.503	711.064	200.702	-1.3357	0.752668	-1.77462	0.0759603	0.106008	-1.11701	0.752558	-1.48428	0.137735	0.192566	BQ9382_C1-7095	SOP80050.1	protein_coding	F2QPZ7	UniRef100_F2QPZ7 Uncharacterized protein n=2 Tax=Komagataella phaffii TaxID=460519 RepID=F2QPZ7_KOMPC	F2QPZ7_KOMPC	-	-	-	-	-	PP7435_Chr1-1357
gene1419	ACIB2EUKG769150	Adapter protein for pexophagy and the cytoplasm-to-vacuole targeting (Cvt) pathway	1881.48	2300.53	1991.26	1633.2	2294.43	1776.67	-0.207019	0.197621	-1.04756	0.294842	0.357022	-0.0386182	0.197577	-0.195459	0.845034	0.879561	BQ9382_C1-7100	SOP80051.1	protein_coding	Q9C438	UniRef100_Q9C438 Autophagy-related protein 11 (Fragment) n=3 Tax=Komagataella TaxID=460517 RepID=ATG11_PICPA	NA	GO:0000045; GO:0000422; GO:0005774; GO:0015031	vacuolar membrane [GO:0005774]; autophagosome assembly [GO:0000045]; autophagy of mitochondrion [GO:0000422]; protein transport [GO:0015031]	autophagosome assembly [GO:0000045]; autophagy of mitochondrion [GO:0000422]; protein transport [GO:0015031]	vacuolar membrane [GO:0005774]	-	NA
gene142	ACIB2EUKG767917	Cingulin-like protein 1	4989.23	4518.5	5802.8	5261.06	5477.19	5807.82	0.218631	0.153082	1.4282	0.153234	0.199771	0.247251	0.153123	1.61473	0.10637	0.153911	BQ9382_C1-0715	SOP78820.1	protein_coding	F2QM17	UniRef100_F2QM17 Uncharacterized protein n=2 Tax=Komagataella phaffii TaxID=460519 RepID=F2QM17_KOMPC	F2QM17_KOMPC	-	-	-	-	-	PP7435_Chr1-0138
gene1420	ACIB2EUKG769151	P-loop containing nucleosidetriphosphatehydrolases	204.378	208.644	941.52	806.878	567.849	539.387	2.0808	0.194577	10.694	1.09e-26	1.66e-25	1.42277	0.196728	7.23217	4.75e-13	3.57e-12	BQ9382_C1-7105	SOP80052.1	protein_coding	F2QPZ9	UniRef100_F2QPZ9 Replication factor C (RF-C) subunit n=2 Tax=Komagataella phaffii TaxID=460519 RepID=F2QPZ9_KOMPC	F2QPZ9_KOMPC	GO:0003677; GO:0006260	DNA binding [GO:0003677]; DNA replication [GO:0006260]	DNA replication [GO:0006260]	-	DNA binding [GO:0003677]	RFC5 PP7435_Chr1-1359
gene1421	ACIB2EUKG769152	50S ribosomal protein L16	886.641	681.268	679.626	781.249	494.74	478.948	-0.100691	0.198888	-0.506268	0.612668	0.669959	-0.686539	0.201111	-3.41374	0.000640787	0.00156336	BQ9382_C1-7110	SOP80053.1	protein_coding	F2QQ00	UniRef100_F2QQ00 54S ribosomal protein L16, mitochondrial n=2 Tax=Komagataella phaffii TaxID=460519 RepID=F2QQ00_KOMPC	F2QQ00_KOMPC	GO:0003735; GO:0005840; GO:0006412; GO:0019843	ribosome [GO:0005840]; rRNA binding [GO:0019843]; structural constituent of ribosome [GO:0003735]; translation [GO:0006412]	translation [GO:0006412]	ribosome [GO:0005840]	rRNA binding [GO:0019843]; structural constituent of ribosome [GO:0003735]	MRPL16 PP7435_Chr1-1360
gene1422	ACIB2EUKG769153	Mitochondrial phenylalanyl-tRNA synthetase alpha subunit, active as a monomer	886.641	711.204	599.543	630.125	583.873	628.334	-0.376978	0.189832	-1.98585	0.0470496	0.0688487	-0.398284	0.190296	-2.09297	0.0363522	0.0591269	BQ9382_C1-7115	SOP80054.1	protein_coding	F2QQ01	UniRef100_F2QQ01 Phenylalanine-tRNA ligase, mitochondrial n=2 Tax=Komagataella phaffii TaxID=460519 RepID=F2QQ01_KOMPC	F2QQ01_KOMPC	GO:0000049; GO:0004826; GO:0005524; GO:0005737; GO:0006432	cytoplasm [GO:0005737]; ATP binding [GO:0005524]; phenylalanine-tRNA ligase activity [GO:0004826]; tRNA binding [GO:0000049]; phenylalanyl-tRNA aminoacylation [GO:0006432]	phenylalanyl-tRNA aminoacylation [GO:0006432]	cytoplasm [GO:0005737]	ATP binding [GO:0005524]; phenylalanine-tRNA ligase activity [GO:0004826]; tRNA binding [GO:0000049]	MSF1 PP7435_Chr1-3083
gene1423	ACIB2EUKG769154	NADPH-dependent diflavin oxidoreductase 1	1553.88	1748.98	1150.39	1780.79	1786.67	1932.9	-0.171392	0.213731	-0.801906	0.422607	0.488094	0.171214	0.213501	0.801934	0.422591	0.502076	BQ9382_C1-7120	SOP80055.1	protein_coding	A0A1G4KPI8	UniRef100_A0A1G4KPI8 NADPH-dependent diflavin oxidoreductase 1 n=2 Tax=Komagataella phaffii TaxID=460519 RepID=A0A1G4KPI8_KOMPC	A0A1G4KPI8_KOMPC	GO:0003958; GO:0005739; GO:0010181; GO:0016226; GO:0050660; GO:0050661	mitochondrion [GO:0005739]; flavin adenine dinucleotide binding [GO:0050660]; FMN binding [GO:0010181]; NADP binding [GO:0050661]; NADPH-hemoprotein reductase activity [GO:0003958]; iron-sulfur cluster assembly [GO:0016226]	iron-sulfur cluster assembly [GO:0016226]	mitochondrion [GO:0005739]	flavin adenine dinucleotide binding [GO:0050660]; FMN binding [GO:0010181]; NADP binding [GO:0050661]; NADPH-hemoprotein reductase activity [GO:0003958]	TAH18 PP7435_Chr1-3094
gene1424	ACIB2EUKG769155	Conserved predicted protein	1610.98	1365.26	2451.2	3561.58	3085.62	3070.97	1.01519	0.201741	5.03214	4.85e-07	1.49e-06	1.04884	0.201795	5.19754	2.02e-07	8.35e-07	BQ9382_C1-7125	SOP80056.1	protein_coding	C4QYU2	UniRef100_C4QYU2 Uncharacterized protein n=1 Tax=Komagataella phaffii (strain GS115 / ATCC 20864) TaxID=644223 RepID=C4QYU2_KOMPG	NA	-	-	-	-	-	NA
gene1425	ACIB2EUKG769156	Actin-like ATPase domain	15381.5	18383.3	20460.2	21433.1	45228.7	43030.1	0.311182	0.155743	1.99805	0.0457112	0.0671984	1.38619	0.155667	8.90484	5.35e-19	6.35e-18	BQ9382_C1-7130	SOP80057.1	protein_coding	F2QQ02	UniRef100_F2QQ02 Phosphotransferase n=2 Tax=Komagataella phaffii TaxID=460519 RepID=F2QQ02_KOMPC	F2QQ02_KOMPC	GO:0001678; GO:0004396; GO:0005524; GO:0005536; GO:0005623; GO:0006096	cell [GO:0005623]; ATP binding [GO:0005524]; glucose binding [GO:0005536]; hexokinase activity [GO:0004396]; cellular glucose homeostasis [GO:0001678]; glycolytic process [GO:0006096]	cellular glucose homeostasis [GO:0001678]; glycolytic process [GO:0006096]	cell [GO:0005623]	ATP binding [GO:0005524]; glucose binding [GO:0005536]; hexokinase activity [GO:0004396]	HXK1 PP7435_Chr1-1362
gene1426	ACIB2EUKG769157	Halomucin	2287.23	1861.47	2852.7	2770.61	2648.96	3073.25	0.438941	0.173132	2.5353	0.0112352	0.0185434	0.463967	0.173207	2.67869	0.007391	0.014206	BQ9382_C1-7135	SOP80058.1	protein_coding	F2QQ03	UniRef100_F2QQ03 Uncharacterized protein n=1 Tax=Komagataella phaffii (strain ATCC 76273 / CBS 7435 / CECT 11047 / NRRL Y-11430 / Wegner 21-1) TaxID=981350 RepID=F2QQ03_KOMPC	F2QQ03_KOMPC	-	-	-	-	-	PP7435_Chr1-1363
gene1427	ACIB2EUKG769158	P-loop containing nucleosidetriphosphatehydrolases	1368.53	1306.29	2701.19	2921.73	2588.87	2675.27	1.07216	0.153439	6.98751	2.8e-12	1.46e-11	0.976801	0.153634	6.35799	2.04e-10	1.22e-09	BQ9382_C1-7140	SOP80059.1	protein_coding	F2QQ04	UniRef100_F2QQ04 ABC type transmembrane transporter of MRP/CFTR family n=2 Tax=Komagataella phaffii TaxID=460519 RepID=F2QQ04_KOMPC	F2QQ04_KOMPC	GO:0005524; GO:0016021; GO:0016887; GO:0042626	integral component of membrane [GO:0016021]; ATP binding [GO:0005524]; ATPase activity [GO:0016887]; ATPase-coupled transmembrane transporter activity [GO:0042626]	-	integral component of membrane [GO:0016021]	ATPase activity [GO:0016887]; ATPase-coupled transmembrane transporter activity [GO:0042626]; ATP binding [GO:0005524]	BPT1 PP7435_Chr1-1364
gene1428	ACIB2EUKG769159	Biogenesis of lysosome-related organelles complex-1 subunit 2	50.0927	73.479	66.0146	56.561	69.1034	88.9475	-0.0172898	0.379837	-0.0455189	0.963694	0.970671	0.349644	0.376442	0.928813	0.352986	0.430599	BQ9382_C1-7145	SOP80060.1	protein_coding	F2QQ05	UniRef100_F2QQ05 Uncharacterized protein n=1 Tax=Komagataella phaffii (strain ATCC 76273 / CBS 7435 / CECT 11047 / NRRL Y-11430 / Wegner 21-1) TaxID=981350 RepID=F2QQ05_KOMPC	F2QQ05_KOMPC	-	-	-	-	-	PP7435_Chr1-1365
gene1429	ACIB2EUKG769160	P-loop containing nucleosidetriphosphatehydrolases	339.628	307.523	337.649	420.673	376.563	374.036	0.231114	0.211973	1.0903	0.275581	0.335872	0.214462	0.212625	1.00864	0.313148	0.389532	BQ9382_C1-7150	SOP80061.1	protein_coding	F2QQ06	UniRef100_F2QQ06 tRNA modification GTPase MSS1, mitochondrial n=2 Tax=Komagataella phaffii TaxID=460519 RepID=F2QQ06_KOMPC	F2QQ06_KOMPC	GO:0003924; GO:0005525; GO:0006400	GTP binding [GO:0005525]; GTPase activity [GO:0003924]; tRNA modification [GO:0006400]	tRNA modification [GO:0006400]	-	GTPase activity [GO:0003924]; GTP binding [GO:0005525]	MSS1 PP7435_Chr1-1366
gene143	-	-	461.855	514.353	461.02	304.016	630.944	721.843	-0.354922	0.231135	-1.53556	0.124647	0.165687	0.46998	0.228898	2.05323	0.04005	0.0644267	BQ9382_C1-0720;part=1/2	-	misc_RNA	-	-	NA	-	-	-	-	-	NA
gene1430	ACIB2EUKG769161	P-loop containing nucleotidetriphosphatehydrolases	567.049	554.267	412.321	497.56	437.655	447.018	-0.299746	0.193282	-1.55082	0.120945	0.161597	-0.342029	0.193992	-1.76311	0.0778828	0.116964	BQ9382_C1-7155	SOP80062.1	protein_coding	F2QQ07	UniRef100_F2QQ07 Iron-sulfur protein n=2 Tax=Komagataella phaffii TaxID=460519 RepID=F2QQ07_KOMPC	F2QQ07_KOMPC	-	-	-	-	-	IND1 PP7435_Chr1-1367
gene1431	ACIB2EUKG769162	Conserved predicted protein	1251.32	1364.35	874.423	881.999	1211.81	1290.88	-0.574663	0.163573	-3.51319	0.00044276	0.000924361	-0.0640732	0.162735	-0.393727	0.693783	0.753647	BQ9382_C1-7160	SOP80063.1	protein_coding	F2QQ08	UniRef100_F2QQ08 Uncharacterized protein n=2 Tax=Komagataella phaffii TaxID=460519 RepID=F2QQ08_KOMPC	F2QQ08_KOMPC	-	-	-	-	-	PP7435_Chr1-1368
gene1432	ACIB2EUKG769163	Low-affinity cyclic AMP phosphodiesterase	545.008	769.261	299.771	245.687	755.13	815.352	-1.27156	0.224087	-5.6744	1.39e-08	5.1e-08	0.255964	0.218822	1.16973	0.242108	0.312483	BQ9382_C1-7165	SOP80064.1	protein_coding	F2QQ09	UniRef100_F2QQ09 3',5'-cyclic-nucleotide phosphodiesterase n=2 Tax=Komagataella phaffii TaxID=460519 RepID=F2QQ09_KOMPC	F2QQ09_KOMPC	GO:0004115; GO:0006198	3',5'-cyclic-AMP phosphodiesterase activity [GO:0004115]; cAMP catabolic process [GO:0006198]	cAMP catabolic process [GO:0006198]	-	3',5'-cyclic-AMP phosphodiesterase activity [GO:0004115]	PDE1 PP7435_Chr1-1369
gene1433	ACIB2EUKG769164	N-terminal nucleophile aminohydrolases(Ntnhydrolases)	5441.07	5612.52	2758.55	2624.79	3605.39	3416.5	-1.03809	0.146998	-7.06192	1.64e-12	8.75e-12	-0.654529	0.146785	-4.45909	8.23e-06	2.72e-05	BQ9382_C1-7170	SOP80065.1	protein_coding	F2QQ10	UniRef100_F2QQ10 Proteasome subunit beta n=2 Tax=Komagataella phaffii TaxID=460519 RepID=F2QQ10_KOMPC	F2QQ10_KOMPC	GO:0004298; GO:0005634; GO:0005737; GO:0005839; GO:0051603	cytoplasm [GO:0005737]; nucleus [GO:0005634]; proteasome core complex [GO:0005839]; threonine-type endopeptidase activity [GO:0004298]; proteolysis involved in cellular protein catabolic process [GO:0051603]	proteolysis involved in cellular protein catabolic process [GO:0051603]	cytoplasm [GO:0005737]; nucleus [GO:0005634]; proteasome core complex [GO:0005839]	threonine-type endopeptidase activity [GO:0004298]	PRE4 PP7435_Chr1-1370
gene1434	ACIB2EUKG769165	Conserved predicted protein	231.428	258.537	611.447	790.971	344.515	351.229	1.51777	0.212832	7.1313	9.94e-13	5.39e-12	0.505082	0.216894	2.32871	0.0198746	0.0345418	BQ9382_C1-7175	SOP80066.1	protein_coding	F2QQ11	UniRef100_F2QQ11 Uncharacterized protein n=2 Tax=Komagataella phaffii TaxID=460519 RepID=F2QQ11_KOMPC	F2QQ11_KOMPC	GO:0000736; GO:0070336	flap-structured DNA binding [GO:0070336]; double-strand break repair via single-strand annealing, removal of nonhomologous ends [GO:0000736]	double-strand break repair via single-strand annealing, removal of nonhomologous ends [GO:0000736]	-	flap-structured DNA binding [GO:0070336]	PP7435_Chr1-1371
gene1435	ACIB2EUKG769166	Sphingolipid long chainbase-responsive protein PIL1	15114	18500.4	52300.9	55921.2	52342.3	52648.9	1.68682	0.159075	10.604	2.86e-26	4.31e-25	1.64309	0.159082	10.3286	5.23e-25	8.99e-24	BQ9382_C1-7180	SOP80067.1	protein_coding	F2QQ12	UniRef100_F2QQ12 Primary protein component of eisosomes n=2 Tax=Komagataella phaffii TaxID=460519 RepID=F2QQ12_KOMPC	F2QQ12_KOMPC	-	-	-	-	-	PIL1 PP7435_Chr1-1372
gene1436	ACIB2EUKG769167	High-affinity glucose transporter of the major facilitator superfamily	14103.1	24560.1	33639.3	28091.4	81513.9	67502	0.674976	0.23597	2.86043	0.00423069	0.00756366	1.9464	0.235932	8.24986	1.59e-16	1.6e-15	BQ9382_C1-7185	SOP80068.1	protein_coding	F2QQ13	UniRef100_F2QQ13 Low affinity glucose transporter 1 n=3 Tax=Komagataella TaxID=460517 RepID=F2QQ13_KOMPC	F2QQ13_KOMPC	GO:0008643; GO:0016021; GO:0022857	integral component of membrane [GO:0016021]; transmembrane transporter activity [GO:0022857]; carbohydrate transport [GO:0008643]	carbohydrate transport [GO:0008643]	integral component of membrane [GO:0016021]	transmembrane transporter activity [GO:0022857]	PpHXT1 PP7435_Chr1-1374
gene1437	ACIB2EUKG769168	AP-3 complex subunit delta-1	13306.6	10510.2	2484.75	3212.49	3725.57	3878.34	-2.06323	0.186704	-11.0508	2.17e-28	3.61e-27	-1.64716	0.186527	-8.83065	1.04e-18	1.2e-17	BQ9382_C1-7190	SOP80069.1	protein_coding	F2QQ14	UniRef100_F2QQ14 Uncharacterized protein n=2 Tax=Komagataella phaffii TaxID=460519 RepID=F2QQ14_KOMPC	F2QQ14_KOMPC	-	-	-	-	-	PP7435_Chr1-1375
gene1438	ACIB2EUKG769169	Transcription-associated protein 1	5984.07	8246.88	4269.31	5298.18	6784.15	5712.03	-0.572733	0.200628	-2.8547	0.00430774	0.00767864	-0.187553	0.20054	-0.935243	0.349663	0.427121	BQ9382_C1-7195	SOP80070.1	protein_coding	F2QQ15	UniRef100_F2QQ15 SAGA and NuA4 histone acetyltransferase complexes subunits n=2 Tax=Komagataella phaffii TaxID=460519 RepID=F2QQ15_KOMPC	F2QQ15_KOMPC	GO:0000123; GO:0016573; GO:0016740	histone acetyltransferase complex [GO:0000123]; transferase activity [GO:0016740]; histone acetylation [GO:0016573]	histone acetylation [GO:0016573]	histone acetyltransferase complex [GO:0000123]	transferase activity [GO:0016740]	TRA1 PP7435_Chr1-1376
gene1439	ACIB2EUKG769170	HAD phosphatase, family IIIA	585.083	788.311	121.207	152.008	206.309	151.667	-2.32671	0.254864	-9.12921	6.9e-20	6.71e-19	-1.93774	0.252412	-7.67691	1.63e-14	1.41e-13	BQ9382_C1-7200	SOP80071.1	protein_coding	F2QQ16	UniRef100_F2QQ16 Mitochondrial phosphatidylglycerophosphatase (PGP phosphatase) n=2 Tax=Komagataella phaffii TaxID=460519 RepID=F2QQ16_KOMPC	F2QQ16_KOMPC	-	-	-	-	-	GEP4 PP7435_Chr1-1377
gene144	ACIB2EUKG767918	Molecular chaperone	3018.59	2539.11	1520.5	1382.21	1723.58	1605.62	-0.937268	0.168303	-5.56895	2.56e-08	9.08e-08	-0.738999	0.168198	-4.39364	1.11e-05	3.6e-05	BQ9382_C1-0725	SOP78821.1	protein_coding	F2QM18	UniRef100_F2QM18 F1 sector of mitochondrial F1F0 ATP synthase assembly n=2 Tax=Komagataella phaffii TaxID=460519 RepID=F2QM18_KOMPC	F2QM18_KOMPC	GO:0005739; GO:0065003	mitochondrion [GO:0005739]; protein-containing complex assembly [GO:0065003]	protein-containing complex assembly [GO:0065003]	mitochondrion [GO:0005739]	-	ATP11 PP7435_Chr1-0139
gene1440	ACIB2EUKG769171	LIM domain and RING finger protein YDR266C	1718.18	2383.98	804.08	760.923	614.92	632.896	-1.39079	0.196146	-7.09056	1.34e-12	7.19e-12	-1.7174	0.197364	-8.70169	3.27e-18	3.65e-17	BQ9382_C1-7205	SOP80072.1	protein_coding	F2QQ17	UniRef100_F2QQ17 E3 ubiquitin-protein ligase n=2 Tax=Komagataella phaffii TaxID=460519 RepID=F2QQ17_KOMPC	F2QQ17_KOMPC	GO:0003676	nucleic acid binding [GO:0003676]	-	-	nucleic acid binding [GO:0003676]	HEL2 PP7435_Chr1-1378
gene1441	ACIB2EUKG769172	Peroxisome biogenesis factor 10	983.82	815.526	675.297	555.005	724.083	689.913	-0.54931	0.193105	-2.84461	0.00444655	0.00791568	-0.347102	0.192879	-1.79959	0.0719262	0.109014	BQ9382_C1-7210	SOP80073.1	protein_coding	A0A1G4KPJ1	UniRef100_A0A1G4KPJ1 Peroxisome biogenesis factor n=1 Tax=Komagataella phaffii (strain ATCC 76273 / CBS 7435 / CECT 11047 / NRRL Y-11430 / Wegner 21-1) TaxID=981350 RepID=A0A1G4KPJ1_KOMPC	A0A1G4KPJ1_KOMPC	-	-	-	-	-	PpPEX10 PP7435_Chr1-3105
gene1442	ACIB2EUKG769173	DNA polymerase beta subunit	1302.41	1498.61	344.142	317.272	395.592	396.843	-2.08357	0.18306	-11.3819	5.15e-30	9.19e-29	-1.82184	0.182297	-9.99382	1.62e-23	2.51e-22	BQ9382_C1-7215	SOP80074.1	protein_coding	A0A1G4KPL8	UniRef100_A0A1G4KPL8 DNA polymerase eta n=2 Tax=Komagataella phaffii TaxID=460519 RepID=A0A1G4KPL8_KOMPC	A0A1G4KPL8_KOMPC	GO:0003684; GO:0006281	damaged DNA binding [GO:0003684]; DNA repair [GO:0006281]	DNA repair [GO:0006281]	-	damaged DNA binding [GO:0003684]	RAD30 PP7435_Chr1-3116
gene1443	ACIB2EUKG769174	NADH dehydrogenase (Ubiquinone) 1alphasubcomplex 2	533.988	461.738	490.24	619.52	447.67	478.948	0.158426	0.204149	0.776032	0.43773	0.503204	-0.103635	0.205528	-0.504238	0.614094	0.683783	BQ9382_C1-7230	SOP80075.1	other	F2QQ19	UniRef100_F2QQ19 Subunit of mitochondrial NADH:ubiquinone oxidoreductase (Complex I) n=3 Tax=Komagataella TaxID=460517 RepID=F2QQ19_KOMPC	F2QQ19_KOMPC	-	-	-	-	-	NI8M PP7435_Chr1-1380
gene1444	ACIB2EUKG769174	-	532.986	461.738	490.24	619.52	445.667	478.948	0.159872	0.204194	0.782943	0.433661	0.499055	-0.105335	0.205585	-0.512368	0.608394	0.678689	BQ9382_C1-7220;part=1/2	-	protein_coding	-	-	NA	-	-	-	-	-	NA
gene1445	ACIB2EUKG769174	NADH dehydrogenase (Ubiquinone) 1alphasubcomplex 2	310.575	216.808	119.043	140.519	144.216	141.404	-1.019	0.272941	-3.73341	0.000188903	0.000417	-0.88321	0.272837	-3.23713	0.00120736	0.00279605	BQ9382_C1-7235	SOP80076.1	other	F2QQ19	UniRef100_F2QQ19 Subunit of mitochondrial NADH:ubiquinone oxidoreductase (Complex I) n=3 Tax=Komagataella TaxID=460517 RepID=F2QQ19_KOMPC	F2QQ19_KOMPC	-	-	-	-	-	NI8M PP7435_Chr1-1380
gene1446	ACIB2EUKG769174	-	310.575	216.808	119.043	140.519	144.216	141.404	-1.019	0.272941	-3.73341	0.000188903	0.000417	-0.88321	0.272837	-3.23713	0.00120736	0.00279605	BQ9382_C1-7225;part=1/2	-	protein_coding	-	-	NA	-	-	-	-	-	NA
gene1447	ACIB2EUKG769175	4,5-DOPA dioxygenase extradiol	1267.35	2012.96	845.204	949.165	647.969	598.685	-0.870371	0.22421	-3.88194	0.000103625	0.000237947	-1.39591	0.22565	-6.18618	6.16e-10	3.47e-09	BQ9382_C1-7240	SOP80077.1	protein_coding	A0A1G4KPJ0	UniRef100_A0A1G4KPJ0 Uncharacterized protein n=2 Tax=Komagataella phaffii TaxID=460519 RepID=A0A1G4KPJ0_KOMPC	A0A1G4KPJ0_KOMPC	GO:0006725; GO:0008198; GO:0008270; GO:0016701	ferrous iron binding [GO:0008198]; oxidoreductase activity, acting on single donors with incorporation of molecular oxygen [GO:0016701]; zinc ion binding [GO:0008270]; cellular aromatic compound metabolic process [GO:0006725]	cellular aromatic compound metabolic process [GO:0006725]	-	ferrous iron binding [GO:0008198]; oxidoreductase activity, acting on single donors with incorporation of molecular oxygen [GO:0016701]; zinc ion binding [GO:0008270]	PP7435_Chr1-1381
gene1448	ACIB2EUKG769176	Mitochondrial inner membrane protein OXA1	210.389	184.151	300.854	307.551	170.255	130	0.625848	0.241421	2.59235	0.00953236	0.0159475	-0.390316	0.249655	-1.56342	0.117954	0.167807	BQ9382_C1-7245	SOP80078.1	protein_coding	F2QQ21	UniRef100_F2QQ21 Mitochondrial inner membrane protein insertion mediating protein n=2 Tax=Komagataella phaffii TaxID=460519 RepID=F2QQ21_KOMPC	F2QQ21_KOMPC	GO:0016021; GO:0032977	integral component of membrane [GO:0016021]; membrane insertase activity [GO:0032977]	-	integral component of membrane [GO:0016021]	membrane insertase activity [GO:0032977]	OXA1 PP7435_Chr1-1382
gene1449	ACIB2EUKG769177	Conserved predicted protein	97.1798	208.644	54.1104	24.7455	142.213	115.176	-1.97133	0.431125	-4.57252	4.82e-06	1.32e-05	-0.249791	0.410354	-0.608721	0.54271	0.618254	BQ9382_C1-7250	SOP80079.1	protein_coding	F2QQ22	UniRef100_F2QQ22 Uncharacterized protein n=2 Tax=Komagataella phaffii TaxID=460519 RepID=F2QQ22_KOMPC	F2QQ22_KOMPC	-	-	-	-	-	PP7435_Chr1-1383
gene145	ACIB2EUKG767919	Alpha-1,2-mannosyltransferase involved in O- and N-linked protein glycosylation	1297.4	1321.71	955.589	886.417	1016.52	754.913	-0.50816	0.190755	-2.66395	0.00772302	0.0131117	-0.563252	0.191139	-2.94682	0.00321064	0.00673923	BQ9382_C1-0730	SOP78822.1	protein_coding	F2QM19	UniRef100_F2QM19 Putative mannosyltransferase n=1 Tax=Komagataella phaffii (strain ATCC 76273 / CBS 7435 / CECT 11047 / NRRL Y-11430 / Wegner 21-1) TaxID=981350 RepID=F2QM19_KOMPC	F2QM19_KOMPC	GO:0000030; GO:0006486; GO:0016020	membrane [GO:0016020]; mannosyltransferase activity [GO:0000030]; protein glycosylation [GO:0006486]	protein glycosylation [GO:0006486]	membrane [GO:0016020]	mannosyltransferase activity [GO:0000030]	KTR3 PP7435_Chr1-0140
gene1450	ACIB2EUKG769178	Type I PLP-dependent aspartate aminotransferase-like (Major domain)	1917.55	2232.49	1981.52	1716.27	1828.74	1783.51	-0.16705	0.168365	-0.992192	0.321104	0.384531	-0.200361	0.168554	-1.18871	0.234554	0.304326	BQ9382_C1-7255	SOP80080.1	protein_coding	C4QYW2	UniRef100_C4QYW2 Uncharacterized protein n=2 Tax=Komagataella phaffii TaxID=460519 RepID=C4QYW2_KOMPG	NA	GO:0003824; GO:0009058; GO:0030170	catalytic activity [GO:0003824]; pyridoxal phosphate binding [GO:0030170]; biosynthetic process [GO:0009058]	biosynthetic process [GO:0009058]	-	catalytic activity [GO:0003824]; pyridoxal phosphate binding [GO:0030170]	NA
gene1451	ACIB2EUKG769179	SWIM zinc finger	424.786	263.98	139.605	139.635	166.249	159.649	-1.30116	0.27582	-4.71742	2.39e-06	6.8e-06	-1.07792	0.274948	-3.92045	8.84e-05	0.000247838	BQ9382_C1-7260	SOP80081.1	protein_coding	F2QQ24	UniRef100_F2QQ24 Uncharacterized protein n=2 Tax=Komagataella phaffii TaxID=460519 RepID=F2QQ24_KOMPC	F2QQ24_KOMPC	GO:0008270	zinc ion binding [GO:0008270]	-	-	zinc ion binding [GO:0008270]	PP7435_Chr1-1385
gene1452	ACIB2EUKG769180	Contains GLEYA adhesin domain	1345.49	2047.43	90.9054	96.3305	137.205	141.404	-4.17864	0.245391	-17.0285	5.05e-65	3.6e-63	-3.60691	0.239432	-15.0644	2.78e-51	1.91e-49	BQ9382_C1-7265	SOP80082.1	protein_coding	F2QQ25	UniRef100_F2QQ25 Uncharacterized protein n=1 Tax=Komagataella phaffii (strain ATCC 76273 / CBS 7435 / CECT 11047 / NRRL Y-11430 / Wegner 21-1) TaxID=981350 RepID=F2QQ25_KOMPC	F2QQ25_KOMPC	-	-	-	-	-	PP7435_Chr1-1387
gene1453	ACIB2EUKG769181	Conserved predicted protein	813.505	581.482	73.5901	90.1441	142.213	185.877	-3.08578	0.265955	-11.6026	4e-31	7.63e-30	-2.08992	0.255173	-8.19021	2.61e-16	2.58e-15	BQ9382_C1-7270	SOP80083.1	protein_coding	F2QQ26	UniRef100_F2QQ26 Uncharacterized protein n=2 Tax=Komagataella phaffii TaxID=460519 RepID=F2QQ26_KOMPC	F2QQ26_KOMPC	-	-	-	-	-	PP7435_Chr1-1388
gene1454	ACIB2EUKG769182	Lectin-like protein with similarity to Flo1p, thought to be expressed and involved in flocculation	5376.95	6833.54	2214.2	2568.22	2122.17	2377.64	-1.35211	0.179951	-7.51377	5.74e-14	3.51e-13	-1.44043	0.180139	-7.99621	1.28e-15	1.2e-14	BQ9382_C1-7275	SOP80084.1	protein_coding	C4QYW7	UniRef100_C4QYW7 Lectin-like protein with similarity to Flo1p, thought to be expressed and involved in flocculation n=2 Tax=Komagataella phaffii TaxID=460519 RepID=C4QYW7_KOMPG	NA	-	-	-	-	-	NA
gene1455	ACIB2EUKG769183	Ubiquitin carboxyl-terminal hydrolase 3	1344.49	1906.82	1403.62	1497.98	2030.04	2240.79	-0.16439	0.196686	-0.835797	0.403269	0.469155	0.392977	0.196221	2.00273	0.0452063	0.0718691	BQ9382_C1-7280	SOP80085.1	protein_coding	F2QQ28	UniRef100_F2QQ28 Ubiquitin carboxyl-terminal hydrolase 3 n=2 Tax=Komagataella phaffii TaxID=460519 RepID=F2QQ28_KOMPC	F2QQ28_KOMPC	GO:0006511; GO:0016579; GO:0036459	thiol-dependent ubiquitinyl hydrolase activity [GO:0036459]; protein deubiquitination [GO:0016579]; ubiquitin-dependent protein catabolic process [GO:0006511]	protein deubiquitination [GO:0016579]; ubiquitin-dependent protein catabolic process [GO:0006511]	-	thiol-dependent ubiquitinyl hydrolase activity [GO:0036459]	UBP3 PP7435_Chr1-1390
gene1456	ACIB2EUKG769184	Genomic scaffold, Kuraishia_capsulata_scaffold_3	143018	194723	186088	300207	288563	304220	0.52592	0.227596	2.31076	0.0208461	0.0326533	0.811585	0.227595	3.56592	0.000362589	0.000919349	BQ9382_C1-7285	SOP80086.1	protein_coding	F2QQ29	UniRef100_F2QQ29 GPI-anchored cell wall protein n=2 Tax=Komagataella phaffii TaxID=460519 RepID=F2QQ29_KOMPC	F2QQ29_KOMPC	GO:0005199; GO:0031505	structural constituent of cell wall [GO:0005199]; fungal-type cell wall organization [GO:0031505]	fungal-type cell wall organization [GO:0031505]	-	structural constituent of cell wall [GO:0005199]	SPI1 PP7435_Chr1-1391
gene1457	ACIB2EUKG769185	Protein recA	8865.4	8540.79	6992.14	9040.93	12588.8	13980.7	-0.11838	0.172296	-0.687075	0.492035	0.557716	0.610156	0.172169	3.54393	0.000394211	0.00099257	BQ9382_C1-7290	SOP80087.1	protein_coding	F2QQ30	UniRef100_F2QQ30 Uncharacterized protein n=2 Tax=Komagataella phaffii TaxID=460519 RepID=F2QQ30_KOMPC	F2QQ30_KOMPC	-	-	-	-	-	PP7435_Chr1-1392
gene1458	ACIB2EUKG769186	Conserved predicted protein	2876.32	3556.93	2894.9	2951.78	15243.8	14545.2	-0.138067	0.163178	-0.846115	0.397488	0.463722	2.211	0.162333	13.6201	3.04e-42	1.24e-40	BQ9382_C1-7295	SOP80088.1	protein_coding	F2QQ31	UniRef100_F2QQ31 Uncharacterized protein n=1 Tax=Komagataella phaffii (strain ATCC 76273 / CBS 7435 / CECT 11047 / NRRL Y-11430 / Wegner 21-1) TaxID=981350 RepID=F2QQ31_KOMPC	F2QQ31_KOMPC	-	-	-	-	-	PP7435_Chr1-1393
gene1459	ACIB2EUKG769187	Genomic scaffold, Kuraishia_capsulata_scaffold_3	14011.9	14487.1	10180.3	11722.3	12509.7	11754.8	-0.379737	0.151581	-2.50517	0.0122392	0.0200332	-0.232054	0.151576	-1.53094	0.125785	0.177783	BQ9382_C1-7300	SOP80089.1	protein_coding	F2QQ32	UniRef100_F2QQ32 Uncharacterized protein n=1 Tax=Komagataella phaffii (strain ATCC 76273 / CBS 7435 / CECT 11047 / NRRL Y-11430 / Wegner 21-1) TaxID=981350 RepID=F2QQ32_KOMPC	F2QQ32_KOMPC	GO:0031307; GO:1990593	integral component of mitochondrial outer membrane [GO:0031307]; nascent polypeptide-associated complex binding [GO:1990593]	-	integral component of mitochondrial outer membrane [GO:0031307]	nascent polypeptide-associated complex binding [GO:1990593]	PP7435_Chr1-1395
gene146	ACIB2EUKG767920	Small subunit of theclathrin-associated adaptor complex AP-1	554.025	292.102	411.239	522.306	218.327	237.193	0.144089	0.283269	0.508663	0.610989	0.668662	-0.892507	0.288002	-3.09896	0.00194199	0.00427648	BQ9382_C1-0735	SOP78823.1	protein_coding	F2QM20	UniRef100_F2QM20 AP complex subunit sigma n=2 Tax=Komagataella phaffii TaxID=460519 RepID=F2QM20_KOMPC	F2QM20_KOMPC	GO:0006886; GO:0016020	membrane [GO:0016020]; intracellular protein transport [GO:0006886]	intracellular protein transport [GO:0006886]	membrane [GO:0016020]	-	APS1 PP7435_Chr1-0141
gene1460	ACIB2EUKG769188	40S ribosomal protein S2	11893	11015.5	23891.9	23221	24172.2	22602.9	1.04025	0.144501	7.1989	6.07e-13	3.38e-12	1.02989	0.144516	7.1265	1.03e-12	7.51e-12	BQ9382_C1-7305	SOP80090.1	protein_coding	F2QQ33	UniRef100_F2QQ33 40S ribosomal protein S2 n=2 Tax=Komagataella phaffii TaxID=460519 RepID=F2QQ33_KOMPC	F2QQ33_KOMPC	GO:0003723; GO:0003735; GO:0006412; GO:0015935	small ribosomal subunit [GO:0015935]; RNA binding [GO:0003723]; structural constituent of ribosome [GO:0003735]; translation [GO:0006412]	translation [GO:0006412]	small ribosomal subunit [GO:0015935]	RNA binding [GO:0003723]; structural constituent of ribosome [GO:0003735]	RPS2 PP7435_Chr1-1396
gene1461	ACIB2EUKG769189	Nuclear polyadenylated RNA-binding protein NAB2	5319.84	5189.79	2604.87	2413.57	3896.83	4026.59	-1.06659	0.14767	-7.22283	5.09e-13	2.86e-12	-0.407542	0.147241	-2.76785	0.00564268	0.0111579	BQ9382_C1-7310	SOP80091.1	protein_coding	F2QQ34	UniRef100_F2QQ34 Nuclear mRNA export and poly(A) tail length control protein n=2 Tax=Komagataella phaffii TaxID=460519 RepID=F2QQ34_KOMPC	F2QQ34_KOMPC	GO:0008143; GO:0043488; GO:1900364	poly(A) binding [GO:0008143]; negative regulation of mRNA polyadenylation [GO:1900364]; regulation of mRNA stability [GO:0043488]	negative regulation of mRNA polyadenylation [GO:1900364]; regulation of mRNA stability [GO:0043488]	-	poly(A) binding [GO:0008143]	NAB2 PP7435_Chr1-1397
gene1462	ACIB2EUKG769190	Protein required for ubiquinone (CoenzymeQ)biosynthesis and for respiratory growth	344.638	420.916	224.017	200.615	341.511	433.334	-0.852419	0.23041	-3.69958	0.000215957	0.000471739	0.0154349	0.226168	0.068245	0.945591	0.957591	BQ9382_C1-7315	SOP80092.1	protein_coding	F2QQ35	UniRef100_F2QQ35 Uncharacterized protein n=2 Tax=Komagataella phaffii TaxID=460519 RepID=F2QQ35_KOMPC	F2QQ35_KOMPC	-	-	-	-	-	PP7435_Chr1-1398
gene1463	ACIB2EUKG769191	Mitochondrial chaperonin, required for ubiquinone (Coenzyme Q) biosynthesis and for respiratory growth	1795.32	1871.45	2291.03	2030.01	2168.24	2492.81	0.236503	0.164434	1.43829	0.150353	0.196204	0.345857	0.164448	2.10314	0.0354538	0.0578912	BQ9382_C1-7320	SOP80093.1	protein_coding	F2QQ36	UniRef100_F2QQ36 Ubiquinone biosynthesis n=2 Tax=Komagataella phaffii TaxID=460519 RepID=F2QQ36_KOMPC	F2QQ36_KOMPC	-	-	-	-	-	COQ8 PP7435_Chr1-1399
gene1464	ACIB2EUKG769192	P-loop containing nucleosidetriphosphatehydrolases	1217.25	1182.92	2331.07	2090.11	2127.18	2090.27	0.88106	0.15727	5.6022	2.12e-08	7.56e-08	0.813335	0.157479	5.16472	2.41e-07	9.89e-07	BQ9382_C1-7325	SOP80094.1	protein_coding	F2QQ37	UniRef100_F2QQ37 RNA helicase involved in splicing n=2 Tax=Komagataella phaffii TaxID=460519 RepID=F2QQ37_KOMPC	F2QQ37_KOMPC	GO:0003676; GO:0004386; GO:0005524	ATP binding [GO:0005524]; helicase activity [GO:0004386]; nucleic acid binding [GO:0003676]	-	-	ATP binding [GO:0005524]; helicase activity [GO:0004386]; nucleic acid binding [GO:0003676]	PRP43 PP7435_Chr1-1400
gene1465	ACIB2EUKG769193	Pyruvate dehydrogenase E1 component, beta subunit (PDH)	4061.52	4172.88	3947.89	3873.55	4000.98	3300.18	-0.0742745	0.160658	-0.462313	0.643857	0.699973	-0.173342	0.160794	-1.07804	0.281017	0.354934	BQ9382_C1-7330	SOP80095.1	protein_coding	F2QQ38	UniRef100_F2QQ38 Pyruvate dehydrogenase E1 component subunit beta n=3 Tax=Komagataella TaxID=460517 RepID=F2QQ38_KOMPC	F2QQ38_KOMPC	GO:0004739; GO:0006086	pyruvate dehydrogenase (acetyl-transferring) activity [GO:0004739]; acetyl-CoA biosynthetic process from pyruvate [GO:0006086]	acetyl-CoA biosynthetic process from pyruvate [GO:0006086]	-	pyruvate dehydrogenase (acetyl-transferring) activity [GO:0004739]	PDB1 PP7435_Chr1-1401
gene1466	ACIB2EUKG769194	Transcriptional repressor general negative regulator of transcription subunit 4	2548.72	3420.85	1175.28	1312.39	2172.25	2260.18	-1.26266	0.186078	-6.78566	1.16e-11	5.74e-11	-0.429787	0.185218	-2.32044	0.0203173	0.0352323	BQ9382_C1-7335	SOP80096.1	protein_coding	A0A1G4KPK1	UniRef100_A0A1G4KPK1 CCR4-NOT complex ubiquitin-protein ligase subunit n=2 Tax=Komagataella phaffii TaxID=460519 RepID=A0A1G4KPK1_KOMPC	A0A1G4KPK1_KOMPC	GO:0003723; GO:0004842; GO:0016874; GO:0030014; GO:0046872	CCR4-NOT complex [GO:0030014]; ligase activity [GO:0016874]; metal ion binding [GO:0046872]; RNA binding [GO:0003723]; ubiquitin-protein transferase activity [GO:0004842]	-	CCR4-NOT complex [GO:0030014]	ligase activity [GO:0016874]; metal ion binding [GO:0046872]; RNA binding [GO:0003723]; ubiquitin-protein transferase activity [GO:0004842]	MOT2 PP7435_Chr1-3138
gene1467	ACIB2EUKG769195	Karyopherin, responsible for nuclear import of Spt15p, histones H2A and H2B, and Nap1p	2333.32	1922.25	1445.83	1442.31	1558.33	1571.41	-0.558988	0.16735	-3.34023	0.000837105	0.0016718	-0.443096	0.167362	-2.64752	0.0081084	0.0154318	BQ9382_C1-7340	SOP80097.1	protein_coding	F2QQ41	UniRef100_F2QQ41 Nuclear transport (Karyopherin beta) n=2 Tax=Komagataella phaffii TaxID=460519 RepID=F2QQ41_KOMPC	F2QQ41_KOMPC	GO:0005634; GO:0006886; GO:0008536	nucleus [GO:0005634]; Ran GTPase binding [GO:0008536]; intracellular protein transport [GO:0006886]	intracellular protein transport [GO:0006886]	nucleus [GO:0005634]	Ran GTPase binding [GO:0008536]	KAP114 PP7435_Chr1-1404
gene1468	ACIB2EUKG769196	Rtf1 RNA polymerase II-associated Paf1 complex subunit	3035.62	2632.54	2575.65	2204.11	2489.72	2587.46	-0.24616	0.16636	-1.47969	0.138957	0.18243	-0.158779	0.166393	-0.954243	0.339961	0.41715	BQ9382_C1-7345	SOP80098.1	protein_coding	F2QQ42	UniRef100_F2QQ42 RNAPII-associated chromatin remodeling Paf1 complex subunit n=1 Tax=Komagataella phaffii (strain ATCC 76273 / CBS 7435 / CECT 11047 / NRRL Y-11430 / Wegner 21-1) TaxID=981350 RepID=F2QQ42_KOMPC	F2QQ42_KOMPC	GO:0003677	DNA binding [GO:0003677]	-	-	DNA binding [GO:0003677]	RTF1 PP7435_Chr1-1405
gene1469	ACIB2EUKG769197	Cytosolic protein required for sporulation	2000.7	1861.47	1215.32	1319.46	1359.03	1284.04	-0.607072	0.159987	-3.79451	0.000147936	0.000331969	-0.546919	0.160101	-3.41608	0.000635286	0.00155133	BQ9382_C1-7350	SOP80099.1	protein_coding	F2QQ43	UniRef100_F2QQ43 Sporulation protein n=2 Tax=Komagataella phaffii TaxID=460519 RepID=F2QQ43_KOMPC	F2QQ43_KOMPC	-	-	-	-	-	RMD8 PP7435_Chr1-1406
gene147	ACIB2EUKG767921	Protein with a role in cellular adhesion and filamentous growth	462.856	435.431	304.1	352.623	393.589	522.281	-0.450305	0.218154	-2.06416	0.0390029	0.0581714	0.0268148	0.216605	0.123795	0.901477	0.924304	BQ9382_C1-0740	SOP78824.1	protein_coding	F2QM21	UniRef100_F2QM21 Transmembrane 9 superfamily member n=2 Tax=Komagataella phaffii TaxID=460519 RepID=F2QM21_KOMPC	F2QM21_KOMPC	GO:0016021	integral component of membrane [GO:0016021]	-	integral component of membrane [GO:0016021]	-	TMN3 PP7435_Chr1-0143
gene1470	ACIB2EUKG769198	Glutamyl-tRNA Synthetase| Domain 3	11575.4	13365.9	5392.64	5844.35	5205.79	4724.48	-1.15023	0.1577	-7.29381	3.01e-13	1.73e-12	-1.32859	0.157834	-8.41761	3.84e-17	4.04e-16	BQ9382_C1-7355	SOP80100.1	protein_coding	F2QQ44	UniRef100_F2QQ44 Glutamyl-tRNA synthetase n=2 Tax=Komagataella phaffii TaxID=460519 RepID=F2QQ44_KOMPC	F2QQ44_KOMPC	GO:0004818; GO:0005524; GO:0005737; GO:0006424	cytoplasm [GO:0005737]; ATP binding [GO:0005524]; glutamate-tRNA ligase activity [GO:0004818]; glutamyl-tRNA aminoacylation [GO:0006424]	glutamyl-tRNA aminoacylation [GO:0006424]	cytoplasm [GO:0005737]	ATP binding [GO:0005524]; glutamate-tRNA ligase activity [GO:0004818]	GUS1 PP7435_Chr1-1407
gene1471	ACIB2EUKG769199	Essential nuclear envelope integral embrane protein required for nuclear transport	468.868	449.945	192.633	236.849	552.827	543.948	-1.09385	0.205934	-5.31166	1.09e-07	3.57e-07	0.255663	0.199241	1.28319	0.199427	0.265154	BQ9382_C1-7360	SOP80101.1	protein_coding	F2QQ45	UniRef100_F2QQ45 Nuclear envelope morphology n=2 Tax=Komagataella phaffii TaxID=460519 RepID=F2QQ45_KOMPC	F2QQ45_KOMPC	GO:0006998; GO:0031965; GO:0055088	nuclear membrane [GO:0031965]; lipid homeostasis [GO:0055088]; nuclear envelope organization [GO:0006998]	lipid homeostasis [GO:0055088]; nuclear envelope organization [GO:0006998]	nuclear membrane [GO:0031965]	-	BRR6 PP7435_Chr1-1408
gene1472	ACIB2EUKG769200	Mitochondrial ribosomal protein, small subunit	866.604	783.776	846.286	993.353	560.839	549.65	0.157695	0.179754	0.877284	0.380332	0.447266	-0.571224	0.182228	-3.13467	0.00172045	0.00384321	BQ9382_C1-7365	SOP80102.1	protein_coding	C4QYY5	UniRef100_C4QYY5 Uncharacterized protein n=2 Tax=Komagataella phaffii TaxID=460519 RepID=C4QYY5_KOMPG	NA	-	-	-	-	-	NA
gene1473	ACIB2EUKG769201	Plasma membrane arginine permease,r equires phosphatidyl ethanolamine (PE) for localization	1735.21	1873.26	2665.48	2495.76	3279.91	3281.93	0.516034	0.152322	3.38778	0.000704612	0.00142286	0.862583	0.152136	5.66981	1.43e-08	6.77e-08	BQ9382_C1-7370	SOP80103.1	protein_coding	F2QQ47	UniRef100_F2QQ47 Arginine permease n=2 Tax=Komagataella phaffii TaxID=460519 RepID=F2QQ47_KOMPC	F2QQ47_KOMPC	GO:0006865; GO:0016021; GO:0022857	integral component of membrane [GO:0016021]; transmembrane transporter activity [GO:0022857]; amino acid transport [GO:0006865]	amino acid transport [GO:0006865]	integral component of membrane [GO:0016021]	transmembrane transporter activity [GO:0022857]	CAN1 PP7435_Chr1-1410
gene1474	-	-	153.284	340.18	120.125	106.052	308.461	290.79	-1.12898	0.332509	-3.39532	0.000685483	0.00138862	0.278349	0.324408	0.858022	0.39088	0.469749	BQ9382_C1-7375;part=1/2	-	misc_RNA	-	-	NA	-	-	-	-	-	NA
gene1475	ACIB2EUKG769202	N(6)-adenine-specific DNAmethyltransferase2	3859.14	3004.47	2131.95	2135.18	2643.95	2996.85	-0.685534	0.177044	-3.87212	0.000107894	0.000247226	-0.28305	0.176806	-1.60091	0.109397	0.157409	BQ9382_C1-7380	SOP80104.1	protein_coding	F2QQ48	UniRef100_F2QQ48 Protein-lysine N-methyltransferase EFM5 n=2 Tax=Komagataella phaffii TaxID=460519 RepID=F2QQ48_KOMPC	F2QQ48_KOMPC	GO:0005737; GO:0016279	cytoplasm [GO:0005737]; protein-lysine N-methyltransferase activity [GO:0016279]	-	cytoplasm [GO:0005737]	protein-lysine N-methyltransferase activity [GO:0016279]	EFM5 PP7435_Chr1-1411
gene1476	ACIB2EUKG769203	Muscle M-line assembly protein unc-89	453.84	824.597	401.499	543.516	1083.62	1160.88	-0.435563	0.265494	-1.64057	0.100886	0.137401	0.810998	0.263284	3.08032	0.00206781	0.00451573	BQ9382_C1-7385	SOP80105.1	protein_coding	F2QQ49	UniRef100_F2QQ49 Nuclear pore complex FG-nucleoporin component n=2 Tax=Komagataella phaffii TaxID=460519 RepID=F2QQ49_KOMPC	F2QQ49_KOMPC	GO:0017056; GO:0044615	nuclear pore nuclear basket [GO:0044615]; structural constituent of nuclear pore [GO:0017056]	-	nuclear pore nuclear basket [GO:0044615]	structural constituent of nuclear pore [GO:0017056]	NUP60 PP7435_Chr1-1412
gene1477	ACIB2EUKG769204	NAD(P)-binding Rossmann-fold domains	1319.44	1338.95	5222.73	5097.56	6250.35	5896.76	1.95679	0.147278	13.2864	2.78e-40	8.33e-39	2.192	0.147228	14.8885	3.92e-50	2.44e-48	BQ9382_C1-7390	SOP80106.1	protein_coding	F2QQ50	UniRef100_F2QQ50 C-3 sterol dehydrogenase n=2 Tax=Komagataella phaffii TaxID=460519 RepID=F2QQ50_KOMPC	F2QQ50_KOMPC	GO:0003854; GO:0006694	3-beta-hydroxy-delta5-steroid dehydrogenase activity [GO:0003854]; steroid biosynthetic process [GO:0006694]	steroid biosynthetic process [GO:0006694]	-	3-beta-hydroxy-delta5-steroid dehydrogenase activity [GO:0003854]	ERG26 PP7435_Chr1-1413
gene1478	ACIB2EUKG769205	GPI-anchored protein 43	147.273	126.094	330.073	355.274	210.315	196.141	1.32801	0.233444	5.68877	1.28e-08	4.7e-08	0.574283	0.238732	2.40556	0.0161478	0.028652	BQ9382_C1-7395	SOP80107.1	protein_coding	F2QQ51	UniRef100_F2QQ51 Uncharacterized protein n=2 Tax=Komagataella phaffii TaxID=460519 RepID=F2QQ51_KOMPC	F2QQ51_KOMPC	-	-	-	-	-	PP7435_Chr1-1414
gene1479	ACIB2EUKG769206	Vacuolar protein sorting-associated protein8	368.682	471.717	462.102	401.23	549.822	358.071	0.0373635	0.246952	0.151298	0.87974	0.900655	0.112352	0.247119	0.454647	0.649363	0.713537	BQ9382_C1-7400	SOP80108.1	protein_coding	C4QYZ1	UniRef100_C4QYZ1 Membrane-associated protein n=2 Tax=Komagataella phaffii TaxID=460519 RepID=C4QYZ1_KOMPG	NA	-	-	-	-	-	NA
gene148	ACIB2EUKG767922	U6 snRNA-associated Sm-like protein LSm4	398.738	351.973	420.979	372.066	441.661	332.983	0.0786728	0.220417	0.356928	0.721146	0.767393	0.0472956	0.221083	0.213927	0.830604	0.868373	BQ9382_C1-0745	SOP78825.1	protein_coding	A0A1G4KP35	UniRef100_A0A1G4KP35 Lsm (Like Sm) protein involved in RNA processing n=3 Tax=Komagataella TaxID=460517 RepID=A0A1G4KP35_KOMPC	A0A1G4KP35_KOMPC	GO:0000398; GO:0000956; GO:0003723; GO:0005681	spliceosomal complex [GO:0005681]; RNA binding [GO:0003723]; mRNA splicing, via spliceosome [GO:0000398]; nuclear-transcribed mRNA catabolic process [GO:0000956]	mRNA splicing, via spliceosome [GO:0000398]; nuclear-transcribed mRNA catabolic process [GO:0000956]	spliceosomal complex [GO:0005681]	RNA binding [GO:0003723]	LSM4 PP7435_Chr1-0144
gene1480	ACIB2EUKG769207	YVTN repeat-like/Quinoprotein amine dehydrogenase	619.146	425.452	516.213	521.422	379.568	367.194	-0.00854969	0.22061	-0.0387548	0.969086	0.974835	-0.483006	0.222894	-2.16698	0.0302366	0.0502854	BQ9382_C1-7405	SOP80109.1	protein_coding	F2QQ54	UniRef100_F2QQ54 COMPASS component n=2 Tax=Komagataella phaffii TaxID=460519 RepID=F2QQ54_KOMPC	F2QQ54_KOMPC	GO:0048188	Set1C/COMPASS complex [GO:0048188]	-	Set1C/COMPASS complex [GO:0048188]	-	SWD1 PP7435_Chr1-1417
gene1481	ACIB2EUKG769208	Aromatic aminotransferase I, expression is regulated by general control of amino acid biosynthesis	15356.4	16627.1	7792.97	7579.18	6460.66	5902.47	-1.05705	0.147569	-7.16311	7.89e-13	4.34e-12	-1.37123	0.147728	-9.28211	1.66e-20	2.16e-19	BQ9382_C1-7410	SOP80110.1	protein_coding	F2QQ55	UniRef100_F2QQ55 Aromatic/aminoadipate aminotransferase 1 n=2 Tax=Komagataella phaffii TaxID=460519 RepID=F2QQ55_KOMPC	F2QQ55_KOMPC	GO:0008483; GO:0009058; GO:0030170	pyridoxal phosphate binding [GO:0030170]; transaminase activity [GO:0008483]; biosynthetic process [GO:0009058]	biosynthetic process [GO:0009058]	-	pyridoxal phosphate binding [GO:0030170]; transaminase activity [GO:0008483]	ARO8 PP7435_Chr1-1418
gene1482	ACIB2EUKG769209	Cullin, structural protein of SCF complexes	584.081	603.253	357.128	241.268	676.011	700.176	-0.992492	0.220041	-4.51048	6.47e-06	1.75e-05	0.212755	0.215903	0.985418	0.324419	0.401372	BQ9382_C1-7415	SOP80111.1	protein_coding	C4QYZ4	UniRef100_C4QYZ4 Cullin, structural protein of SCF complexes n=2 Tax=Komagataella phaffii TaxID=460519 RepID=C4QYZ4_KOMPG	NA	GO:0006511; GO:0031625	ubiquitin protein ligase binding [GO:0031625]; ubiquitin-dependent protein catabolic process [GO:0006511]	ubiquitin-dependent protein catabolic process [GO:0006511]	-	ubiquitin protein ligase binding [GO:0031625]	NA
gene1483	ACIB2EUKG769210	COMPASS (Complex proteins associated with Set1p) component shg1	177.328	205.015	42.2061	15.024	111.166	90.0879	-2.76721	0.398224	-6.94888	3.68e-12	1.9e-11	-0.924716	0.365187	-2.53217	0.0113359	0.0209497	BQ9382_C1-7420	SOP80112.1	protein_coding	F2QQ57	UniRef100_F2QQ57 Uncharacterized protein n=2 Tax=Komagataella phaffii TaxID=460519 RepID=F2QQ57_KOMPC	F2QQ57_KOMPC	-	-	-	-	-	PP7435_Chr1-1420
gene1484	ACIB2EUKG769211	Vacuolar aminopeptidase Y, processed to mature form by Prb1p	11819.9	13053.9	5656.7	6080.31	12818.2	12637.4	-1.0835	0.147713	-7.33517	2.21e-13	1.28e-12	0.0333377	0.147419	0.226142	0.821091	0.860583	BQ9382_C1-7425	SOP80113.1	protein_coding	F2QQ58	UniRef100_F2QQ58 Peptide hydrolase n=2 Tax=Komagataella phaffii TaxID=460519 RepID=F2QQ58_KOMPC	F2QQ58_KOMPC	GO:0004177; GO:0016603; GO:0046872	aminopeptidase activity [GO:0004177]; glutaminyl-peptide cyclotransferase activity [GO:0016603]; metal ion binding [GO:0046872]	-	-	aminopeptidase activity [GO:0004177]; glutaminyl-peptide cyclotransferase activity [GO:0016603]; metal ion binding [GO:0046872]	APE3 PP7435_Chr1-1421
gene1485	ACIB2EUKG769212	Genomic scaffold, Kuraishia_capsulata_scaffold_3	3655.76	3204.95	3826.68	3532.41	4071.09	4503.25	0.101149	0.159349	0.634767	0.52558	0.588364	0.321677	0.159292	2.01942	0.0434439	0.0693926	BQ9382_C1-7430	SOP80114.1	protein_coding	F2QQ59	UniRef100_F2QQ59 Uncharacterized protein n=2 Tax=Komagataella phaffii TaxID=460519 RepID=F2QQ59_KOMPC	F2QQ59_KOMPC	-	-	-	-	-	PP7435_Chr1-1423
gene1486	ACIB2EUKG769213	Permease, Suppressor of sulfoxydeethionine Resistance Vitamin H transporter (H+/biotinsymporter)	2115.92	1571.18	965.329	929.722	1679.51	1781.23	-0.960084	0.187632	-5.11684	3.11e-07	9.8e-07	-0.0911752	0.186469	-0.488955	0.624873	0.693796	BQ9382_C1-7435	SOP80115.1	protein_coding	C4QYZ8	UniRef100_C4QYZ8 Probable transporter SEO1 n=2 Tax=Komagataella phaffii TaxID=460519 RepID=C4QYZ8_KOMPG	NA	GO:0016021; GO:0055085	integral component of membrane [GO:0016021]; transmembrane transport [GO:0055085]	transmembrane transport [GO:0055085]	integral component of membrane [GO:0016021]	-	NA
gene1487	ACIB2EUKG769214	Smd3p	652.207	568.782	339.813	340.25	449.673	420.79	-0.843851	0.193035	-4.37149	1.23e-05	3.2e-05	-0.48733	0.191878	-2.53979	0.011092	0.0205339	BQ9382_C1-7440	SOP80116.1	protein_coding	A0A1G4KPL9	UniRef100_A0A1G4KPL9 Core Sm protein Sm D3, spliceosomal U1, U2, U4, and U5 snRNPs component n=3 Tax=Komagataella TaxID=460517 RepID=A0A1G4KPL9_KOMPC	A0A1G4KPL9_KOMPC	GO:0000387; GO:0005681	spliceosomal complex [GO:0005681]; spliceosomal snRNP assembly [GO:0000387]	spliceosomal snRNP assembly [GO:0000387]	spliceosomal complex [GO:0005681]	-	SMD3 PP7435_Chr1-3149
gene1488	ACIB2EUKG769215	Mitochondrial phosphate carrier protein	14175.2	16141.8	22192.8	23423.3	19561.3	19882	0.589406	0.148765	3.962	7.43e-05	0.000173679	0.379622	0.148804	2.55115	0.0107367	0.0199716	BQ9382_C1-7445	SOP80117.1	protein_coding	F2QQ61	UniRef100_F2QQ61 Mitochondrial phosphate carrier n=2 Tax=Komagataella phaffii TaxID=460519 RepID=F2QQ61_KOMPC	F2QQ61_KOMPC	GO:0016021	integral component of membrane [GO:0016021]	-	integral component of membrane [GO:0016021]	-	MIR1 PP7435_Chr1-3160
gene1489	ACIB2EUKG769216	RNA-binding domain, RBD	1850.42	1860.56	2568.08	3013.64	2126.18	2246.49	0.589231	0.160945	3.66108	0.000251154	0.000543583	0.236606	0.161389	1.46606	0.142633	0.198443	BQ9382_C1-7450	SOP80118.1	protein_coding	F2QQ62	UniRef100_F2QQ62 Uncharacterized protein n=2 Tax=Komagataella phaffii TaxID=460519 RepID=F2QQ62_KOMPC	F2QQ62_KOMPC	GO:0003723	RNA binding [GO:0003723]	-	-	RNA binding [GO:0003723]	PP7435_Chr1-1426
gene149	ACIB2EUKG767923	Protein kinase primarily involved in telomere length regulation	812.503	732.068	1326.79	1339.79	1231.84	1132.37	0.78816	0.166861	4.72344	2.32e-06	6.62e-06	0.61476	0.167387	3.67269	0.000240007	0.000629632	BQ9382_C1-0750	SOP78826.1	protein_coding	F2QM23	UniRef100_F2QM23 Protein kinase n=2 Tax=Komagataella phaffii TaxID=460519 RepID=F2QM23_KOMPC	F2QM23_KOMPC	GO:0000077; GO:0000723; GO:0004674; GO:0005524; GO:0006281; GO:0010212; GO:0016572	ATP binding [GO:0005524]; protein serine/threonine kinase activity [GO:0004674]; DNA damage checkpoint [GO:0000077]; DNA repair [GO:0006281]; histone phosphorylation [GO:0016572]; response to ionizing radiation [GO:0010212]; telomere maintenance [GO:0000723]	DNA damage checkpoint [GO:0000077]; DNA repair [GO:0006281]; histone phosphorylation [GO:0016572]; response to ionizing radiation [GO:0010212]; telomere maintenance [GO:0000723]	-	ATP binding [GO:0005524]; protein serine/threonine kinase activity [GO:0004674]	TEL1 PP7435_Chr1-0145
gene1490	ACIB2EUKG769217	Phosphoinositide phosphatase SAC1	1975.66	1938.57	2544.27	2227.09	2344.51	2126.76	0.285376	0.160754	1.77524	0.0758588	0.105894	0.192156	0.16097	1.19374	0.232581	0.301837	BQ9382_C1-7455	SOP80119.1	protein_coding	F2QQ63	UniRef100_F2QQ63 Phosphoinositide phosphatase n=2 Tax=Komagataella phaffii TaxID=460519 RepID=F2QQ63_KOMPC	F2QQ63_KOMPC	GO:0042578	phosphoric ester hydrolase activity [GO:0042578]	-	-	phosphoric ester hydrolase activity [GO:0042578]	SAC1 PP7435_Chr1-1427
gene1491	ACIB2EUKG769218	YVTN repeat-like/Quinoprotein amine dehydrogenase	6924.81	7311.61	2854.86	2713.16	3986.96	3974.13	-1.3545	0.145808	-9.28962	1.55e-20	1.57e-19	-0.83857	0.145508	-5.76305	8.26e-09	4.05e-08	BQ9382_C1-7460	SOP80120.1	protein_coding	F2QQ64	UniRef100_F2QQ64 Protein required for ubiquitin-mediated protein degradation n=2 Tax=Komagataella phaffii TaxID=460519 RepID=F2QQ64_KOMPC	F2QQ64_KOMPC	GO:0043130; GO:0043161	ubiquitin binding [GO:0043130]; proteasome-mediated ubiquitin-dependent protein catabolic process [GO:0043161]	proteasome-mediated ubiquitin-dependent protein catabolic process [GO:0043161]	-	ubiquitin binding [GO:0043130]	DOA1 PP7435_Chr1-1428
gene1492	ACIB2EUKG769219	P-loop containing nucleosidetriphosphatehydrolases	1473.73	1869.63	3209.83	3193.05	2671	2489.39	0.937076	0.171962	5.44932	5.06e-08	1.72e-07	0.62594	0.172288	3.63309	0.000280044	0.000726075	BQ9382_C1-7465	SOP80121.1	protein_coding	F2QQ65	UniRef100_F2QQ65 Glutathione S-conjugate transporter, vacuolar n=2 Tax=Komagataella phaffii TaxID=460519 RepID=F2QQ65_KOMPC	F2QQ65_KOMPC	GO:0005524; GO:0016021; GO:0016887; GO:0042626	integral component of membrane [GO:0016021]; ATP binding [GO:0005524]; ATPase activity [GO:0016887]; ATPase-coupled transmembrane transporter activity [GO:0042626]	-	integral component of membrane [GO:0016021]	ATPase activity [GO:0016887]; ATPase-coupled transmembrane transporter activity [GO:0042626]; ATP binding [GO:0005524]	YCF1 PP7435_Chr1-1429
gene1493	ACIB2EUKG769220	Halomucin	136.252	223.158	288.949	287.224	369.553	397.983	0.678059	0.258946	2.61854	0.00883073	0.0148529	1.09152	0.2577	4.23563	2.28e-05	7.02e-05	BQ9382_C1-7470	SOP80122.1	protein_coding	F2QQ66	UniRef100_F2QQ66 Transcription factor n=1 Tax=Komagataella phaffii (strain ATCC 76273 / CBS 7435 / CECT 11047 / NRRL Y-11430 / Wegner 21-1) TaxID=981350 RepID=F2QQ66_KOMPC	F2QQ66_KOMPC	GO:0000124; GO:0003712	SAGA complex [GO:0000124]; transcription coregulator activity [GO:0003712]	-	SAGA complex [GO:0000124]	transcription coregulator activity [GO:0003712]	SPT20 PP7435_Chr1-1430
gene1494	ACIB2EUKG769221	Beta-mannosyltransferase 3	177.328	139.701	911.219	1172.76	477.715	359.211	2.71912	0.235522	11.5451	7.82e-31	1.48e-29	1.40356	0.23906	5.87114	4.33e-09	2.21e-08	BQ9382_C1-7475	SOP80123.1	protein_coding	F2QQ67	UniRef100_F2QQ67 Beta-mannosyltransferase 3 n=2 Tax=Komagataella phaffii TaxID=460519 RepID=BMT3_KOMPC	BMT3_KOMPC	GO:0000030; GO:0016021; GO:0071555	integral component of membrane [GO:0016021]; mannosyltransferase activity [GO:0000030]; cell wall organization [GO:0071555]	cell wall organization [GO:0071555]	integral component of membrane [GO:0016021]	mannosyltransferase activity [GO:0000030]	BMT3 PP7435_Chr1-1431
gene1495	ACIB2EUKG769222	Major facilitator superfamily transporter	383.71	437.245	162.331	129.914	156.234	200.702	-1.49401	0.246266	-6.06663	1.31e-09	5.29e-09	-1.20433	0.244733	-4.92099	8.61e-07	3.25e-06	BQ9382_C1-7480	SOP80124.1	protein_coding	C4QZ07	UniRef100_C4QZ07 Major facilitator superfamily n=2 Tax=Komagataella phaffii TaxID=460519 RepID=C4QZ07_KOMPG	NA	GO:0016021; GO:0055085	integral component of membrane [GO:0016021]; transmembrane transport [GO:0055085]	transmembrane transport [GO:0055085]	integral component of membrane [GO:0016021]	-	NA
gene1496	ACIB2EUKG769223	Uncharacterized protein yetA	984.822	1108.53	407.992	368.53	452.677	450.439	-1.43207	0.183377	-7.80945	5.74e-15	3.85e-14	-1.21305	0.182923	-6.63148	3.32e-11	2.11e-10	BQ9382_C1-7485	SOP80125.1	protein_coding	F2QQ69	UniRef100_F2QQ69 Uncharacterized protein n=2 Tax=Komagataella phaffii TaxID=460519 RepID=F2QQ69_KOMPC	F2QQ69_KOMPC	-	-	-	-	-	PP7435_Chr1-1433
gene1497	ACIB2EUKG769224	Actin assembly factor, activates the Arp2/3 protein complex that nucleates branched actinfilaments	364.675	670.382	617.94	558.54	974.458	1038.86	0.183131	0.25509	0.71791	0.472813	0.538741	0.95852	0.253849	3.77595	0.000159401	0.000429876	BQ9382_C1-7490	SOP80126.1	protein_coding	F2QQ70	UniRef100_F2QQ70 Actin assembly factor n=2 Tax=Komagataella phaffii TaxID=460519 RepID=F2QQ70_KOMPC	F2QQ70_KOMPC	GO:0003779	actin binding [GO:0003779]	-	-	actin binding [GO:0003779]	LAS17 PP7435_Chr1-1434
gene1498	ACIB2EUKG769225	Cyclin-D1-binding protein 1	267.495	251.28	296.525	296.062	176.264	169.913	0.192259	0.217749	0.882941	0.377268	0.444433	-0.582827	0.224494	-2.59618	0.00942663	0.017717	BQ9382_C1-7495	SOP80127.1	protein_coding	F2QQ71	UniRef100_F2QQ71 Uncharacterized protein n=2 Tax=Komagataella phaffii TaxID=460519 RepID=F2QQ71_KOMPC	F2QQ71_KOMPC	GO:0051726	regulation of cell cycle [GO:0051726]	regulation of cell cycle [GO:0051726]	-	-	PP7435_Chr1-1435
gene1499	ACIB2EUKG769226	Genomic scaffold, Kuraishia_capsulata_scaffold_6	238.441	149.679	106.056	130.797	55.0824	79.8247	-0.708494	0.326247	-2.17165	0.0298821	0.0454812	-1.52743	0.338205	-4.51629	6.29e-06	2.12e-05	BQ9382_C1-7500	SOP80128.1	protein_coding	A0A1B2JGP4	UniRef100_A0A1B2JGP4 BA75_04193T0 n=1 Tax=Komagataella pastoris TaxID=4922 RepID=A0A1B2JGP4_PICPA	NA	GO:0000172; GO:0005655; GO:0006379; GO:0008033	nucleolar ribonuclease P complex [GO:0005655]; ribonuclease MRP complex [GO:0000172]; mRNA cleavage [GO:0006379]; tRNA processing [GO:0008033]	mRNA cleavage [GO:0006379]; tRNA processing [GO:0008033]	nucleolar ribonuclease P complex [GO:0005655]; ribonuclease MRP complex [GO:0000172]	-	NA
gene15	ACIB2EUKG767795	Transportin, cytosolic karyopherin beta 2	2097.88	2288.73	2722.83	2398.54	2875.3	3475.79	0.223076	0.171311	1.30217	0.192859	0.244784	0.533589	0.171169	3.11732	0.00182506	0.0040469	BQ9382_C1-0080	SOP78700.1	protein_coding	F2QLA9	UniRef100_F2QLA9 Nuclear transport (Karyopherin beta) n=2 Tax=Komagataella phaffii TaxID=460519 RepID=F2QLA9_KOMPC	F2QLA9_KOMPC	GO:0005634; GO:0006606; GO:0008536	nucleus [GO:0005634]; Ran GTPase binding [GO:0008536]; protein import into nucleus [GO:0006606]	protein import into nucleus [GO:0006606]	nucleus [GO:0005634]	Ran GTPase binding [GO:0008536]	KAP104 PP7435_Chr1-0016
gene150	ACIB2EUKG767924	60S ribosomal protein L23	7484.85	7554.73	16107.6	17753.1	11419.1	11356.8	1.17088	0.144473	8.10452	5.3e-16	3.87e-15	0.59874	0.144602	4.14059	3.46e-05	0.000103504	BQ9382_C1-0755	SOP78827.1	protein_coding	F2QM24	UniRef100_F2QM24 60S ribosomal protein L23-A n=2 Tax=Komagataella phaffii TaxID=460519 RepID=F2QM24_KOMPC	F2QM24_KOMPC	GO:0003735; GO:0005840; GO:0006412	ribosome [GO:0005840]; structural constituent of ribosome [GO:0003735]; translation [GO:0006412]	translation [GO:0006412]	ribosome [GO:0005840]	structural constituent of ribosome [GO:0003735]	RPL23A PP7435_Chr1-0146
gene1500	ACIB2EUKG769227	Isoleucyl-tRNA synthetase	1035.92	849.997	437.212	369.414	351.526	342.106	-1.22642	0.198687	-6.17262	6.72e-10	2.81e-09	-1.44244	0.200379	-7.19856	6.09e-13	4.51e-12	BQ9382_C1-7505	SOP80129.1	protein_coding	F2QQ72	UniRef100_F2QQ72 Uncharacterized protein n=2 Tax=Komagataella phaffii TaxID=460519 RepID=F2QQ72_KOMPC	F2QQ72_KOMPC	-	-	-	-	-	PP7435_Chr1-1436
gene1501	ACIB2EUKG769228	P-loop containing nucleosidetriphosphatehydrolases	314.582	286.659	272.716	284.573	221.331	221.228	-0.108541	0.214017	-0.507162	0.612041	0.669678	-0.441583	0.217189	-2.03317	0.0420353	0.0673608	BQ9382_C1-7510	SOP80130.1	protein_coding	A0A1G4KPI9	UniRef100_A0A1G4KPI9 Rab family GTP-binding protein n=3 Tax=Komagataella TaxID=460517 RepID=A0A1G4KPI9_KOMPC	A0A1G4KPI9_KOMPC	GO:0003924; GO:0005525	GTP binding [GO:0005525]; GTPase activity [GO:0003924]	-	-	GTPase activity [GO:0003924]; GTP binding [GO:0005525]	YPT10 PP7435_Chr1-1437
gene1502	ACIB2EUKG769229	Protein kinase-like (PK-like)	783.45	622.303	843.039	729.991	603.903	492.632	0.162103	0.204251	0.79365	0.4274	0.49279	-0.35694	0.206031	-1.73246	0.0831913	0.124112	BQ9382_C1-7515	SOP80131.1	protein_coding	F2QQ74	UniRef100_F2QQ74 Protein kinase n=3 Tax=Komagataella TaxID=460517 RepID=F2QQ74_KOMPC	F2QQ74_KOMPC	GO:0004672; GO:0005524	ATP binding [GO:0005524]; protein kinase activity [GO:0004672]	-	-	ATP binding [GO:0005524]; protein kinase activity [GO:0004672]	IKS1 PP7435_Chr1-1438
gene1503	ACIB2EUKG769230	Programmed cell death protein 2,C-terminal putative domain	694.285	722.997	744.559	859.021	568.851	462.983	0.178791	0.190522	0.938428	0.348025	0.413665	-0.456935	0.192826	-2.36968	0.0178035	0.0312728	BQ9382_C1-7520	SOP80132.1	protein_coding	F2QQ75	UniRef100_F2QQ75 20S rRNA accumulation protein n=1 Tax=Komagataella phaffii (strain ATCC 76273 / CBS 7435 / CECT 11047 / NRRL Y-11430 / Wegner 21-1) TaxID=981350 RepID=F2QQ75_KOMPC	F2QQ75_KOMPC	GO:0005737	cytoplasm [GO:0005737]	-	cytoplasm [GO:0005737]	-	TSR4 PP7435_Chr1-1439
gene1504	ACIB2EUKG769231	Subunit of the Ssh1 translocon complex	783.45	657.682	1668.76	1840.88	1118.67	1057.11	1.28496	0.174456	7.36552	1.76e-13	1.03e-12	0.59506	0.175716	3.38648	0.000707946	0.00171487	BQ9382_C1-7525	SOP80133.1	protein_coding	F2QQ76	UniRef100_F2QQ76 Ssh1 translocon complex subunit n=2 Tax=Komagataella phaffii TaxID=460519 RepID=F2QQ76_KOMPC	F2QQ76_KOMPC	GO:0015031; GO:0016020	membrane [GO:0016020]; protein transport [GO:0015031]	protein transport [GO:0015031]	membrane [GO:0016020]	-	SSH1 PP7435_Chr1-1440
gene1505	ACIB2EUKG769232	S-adenosyl-L-methionine-dependent methyltransferases	433.803	396.424	356.046	331.412	310.464	315.878	-0.272607	0.199645	-1.36546	0.172108	0.221084	-0.406299	0.2011	-2.02038	0.0433442	0.0692537	BQ9382_C1-7530	SOP80134.1	protein_coding	A0A1G4KPJ3	UniRef100_A0A1G4KPJ3 Alpha N-terminal protein methyltransferase 1 n=2 Tax=Komagataella phaffii TaxID=460519 RepID=A0A1G4KPJ3_KOMPC	A0A1G4KPJ3_KOMPC	GO:0006480; GO:0008168	methyltransferase activity [GO:0008168]; N-terminal protein amino acid methylation [GO:0006480]	N-terminal protein amino acid methylation [GO:0006480]	-	methyltransferase activity [GO:0008168]	TAE1 PP7435_Chr1-3171
gene1506	ACIB2EUKG769233	Methyltransferase-like protein 11A	113.209	73.479	217.524	224.477	143.214	133.421	1.24738	0.286914	4.34756	1.38e-05	3.53e-05	0.571678	0.292822	1.95231	0.0509018	0.0799082	BQ9382_C1-7535	SOP80135.1	protein_coding	A0A1G4KPK6	UniRef100_A0A1G4KPK6 Uncharacterized protein n=2 Tax=Komagataella phaffii TaxID=460519 RepID=A0A1G4KPK6_KOMPC	A0A1G4KPK6_KOMPC	-	-	-	-	-	PP7435_Chr1-3193
gene1507	ACIB2EUKG769234	DNA-binding proteins Bright/BRCAA1/RBP1 and related proteins containing BRIGHT domain-containing protein	1521.82	1631.05	1611.41	1374.26	1627.43	1507.55	-0.0792872	0.167707	-0.472772	0.636376	0.692951	-0.008139	0.167783	-0.048509	0.961311	0.96881	BQ9382_C1-7540	SOP80136.1	protein_coding	F2QQ78	UniRef100_F2QQ78 Uncharacterized protein n=2 Tax=Komagataella phaffii TaxID=460519 RepID=F2QQ78_KOMPC	F2QQ78_KOMPC	-	-	-	-	-	PP7435_Chr1-1442
gene1508	ACIB2EUKG769235	Methylenetetrahydrofolatedehydrogenase(NADP+) / methenyltetrahydrofolatecyclohydrolase /formyltetrahydrofolate synthetase	810.5	826.411	1341.94	1310.63	973.456	964.738	0.696242	0.160857	4.32832	1.5e-05	3.83e-05	0.24371	0.16203	1.5041	0.132555	0.185949	BQ9382_C1-7545	SOP80137.1	protein_coding	F2QQ79	UniRef100_F2QQ79 C-1-tetrahydrofolate synthase, mitochondrial n=2 Tax=Komagataella phaffii TaxID=460519 RepID=F2QQ79_KOMPC	F2QQ79_KOMPC	GO:0004329; GO:0004488; GO:0005524	ATP binding [GO:0005524]; formate-tetrahydrofolate ligase activity [GO:0004329]; methylenetetrahydrofolate dehydrogenase (NADP+) activity [GO:0004488]	-	-	ATP binding [GO:0005524]; formate-tetrahydrofolate ligase activity [GO:0004329]; methylenetetrahydrofolate dehydrogenase (NADP+) activity [GO:0004488]	MIS1-1 PP7435_Chr1-1443
gene1509	ACIB2EUKG769236	Flap endonuclease 1	68.1261	68.9432	507.555	475.466	314.47	319.299	2.84166	0.233012	12.1953	3.29e-34	7.35e-33	2.20875	0.236071	9.3563	8.26e-21	1.09e-19	BQ9382_C1-7550	SOP80138.1	protein_coding	C4QZ20	UniRef100_C4QZ20 Flap endonuclease 1 n=2 Tax=Komagataella phaffii TaxID=460519 RepID=FEN1_KOMPG	NA	GO:0000287; GO:0003677; GO:0005654; GO:0005730; GO:0005739; GO:0006260; GO:0006284; GO:0008409; GO:0017108; GO:0043137	mitochondrion [GO:0005739]; nucleolus [GO:0005730]; nucleoplasm [GO:0005654]; 5'-3' exonuclease activity [GO:0008409]; 5'-flap endonuclease activity [GO:0017108]; DNA binding [GO:0003677]; magnesium ion binding [GO:0000287]; base-excision repair [GO:0006284]; DNA replication [GO:0006260]; DNA replication, removal of RNA primer [GO:0043137]	base-excision repair [GO:0006284]; DNA replication [GO:0006260]; DNA replication, removal of RNA primer [GO:0043137]	mitochondrion [GO:0005739]; nucleolus [GO:0005730]; nucleoplasm [GO:0005654]	5'-3' exonuclease activity [GO:0008409]; 5'-flap endonuclease activity [GO:0017108]; DNA binding [GO:0003677]; magnesium ion binding [GO:0000287]	NA
gene151	-	-	1457.7	2223.42	3188.18	3566	3354.02	3224.92	0.875377	0.20588	4.25187	2.12e-05	5.3e-05	0.837363	0.205968	4.06551	4.79e-05	0.000140115	BQ9382_C1-0760;part=1/2	-	misc_RNA	-	-	NA	-	-	-	-	-	NA
gene1510	ACIB2EUKG769237	DNA mismatch repair protein MSH2	712.318	637.725	2626.52	2684	1977.96	1775.53	1.97631	0.163862	12.0608	1.7e-33	3.65e-32	1.47587	0.164497	8.97204	2.91e-19	3.53e-18	BQ9382_C1-7555	SOP80139.1	protein_coding	F2QQ81	UniRef100_F2QQ81 DNA mismatch repair protein n=2 Tax=Komagataella phaffii TaxID=460519 RepID=F2QQ81_KOMPC	F2QQ81_KOMPC	GO:0005524; GO:0006298; GO:0030983; GO:0032300	mismatch repair complex [GO:0032300]; ATP binding [GO:0005524]; mismatched DNA binding [GO:0030983]; mismatch repair [GO:0006298]	mismatch repair [GO:0006298]	mismatch repair complex [GO:0032300]	ATP binding [GO:0005524]; mismatched DNA binding [GO:0030983]	MSH2 PP7435_Chr1-1445
gene1511	ACIB2EUKG769238	Genomic scaffold, Kuraishia_capsulata_scaffold_1	586.084	578.76	1162.29	1334.49	674.008	707.019	1.10054	0.174074	6.32226	2.58e-10	1.12e-09	0.24542	0.176342	1.39173	0.164004	0.224445	BQ9382_C1-7560	SOP80140.1	protein_coding	F2QQ82	UniRef100_F2QQ82 Uncharacterized protein n=1 Tax=Komagataella phaffii (strain ATCC 76273 / CBS 7435 / CECT 11047 / NRRL Y-11430 / Wegner 21-1) TaxID=981350 RepID=F2QQ82_KOMPC	F2QQ82_KOMPC	-	-	-	-	-	PP7435_Chr1-1446
gene1512	ACIB2EUKG769239	Permease of the major facilitator superfamily	112.208	59.8717	34.6306	19.4429	24.036	39.9123	-1.67927	0.496098	-3.38495	0.000711904	0.00143652	-1.43191	0.492999	-2.90449	0.00367847	0.00759778	BQ9382_C1-7565	SOP80141.1	protein_coding	C4QZ23	UniRef100_C4QZ23 Major facilitator superfamily n=2 Tax=Komagataella phaffii TaxID=460519 RepID=C4QZ23_KOMPG	NA	GO:0016021; GO:0055085	integral component of membrane [GO:0016021]; transmembrane transport [GO:0055085]	transmembrane transport [GO:0055085]	integral component of membrane [GO:0016021]	-	NA
gene1513	ACIB2EUKG769240	Chromatin associated protein KTI12	215.399	201.387	331.155	324.342	261.391	189.299	0.653507	0.238287	2.74252	0.00609702	0.0105695	0.115734	0.242067	0.478106	0.632575	0.700194	BQ9382_C1-7570	SOP80142.1	protein_coding	F2QQ84	UniRef100_F2QQ84 Elongator complex interacting protein n=2 Tax=Komagataella phaffii TaxID=460519 RepID=F2QQ84_KOMPC	F2QQ84_KOMPC	-	-	-	-	-	KTI12 PP7435_Chr1-1448
gene1514	ACIB2EUKG769241	ATPase synthesis protein 25	758.403	730.254	665.557	764.458	765.145	752.633	-0.0569392	0.176154	-0.323235	0.746517	0.788894	0.0281381	0.176266	0.159634	0.87317	0.901926	BQ9382_C1-7575	SOP80143.1	protein_coding	C4QZ25	UniRef100_C4QZ25 ATPase synthesis protein 25, mitochondrial n=2 Tax=Komagataella phaffii TaxID=460519 RepID=ATP25_KOMPG	NA	GO:0005743; GO:0048255; GO:0140053	mitochondrial inner membrane [GO:0005743]; mitochondrial gene expression [GO:0140053]; mRNA stabilization [GO:0048255]	mitochondrial gene expression [GO:0140053]; mRNA stabilization [GO:0048255]	mitochondrial inner membrane [GO:0005743]	-	NA
gene1515	ACIB2EUKG769242	AP-1-like transcription factor YAP3	613.135	643.168	901.479	915.582	802.2	907.721	0.532332	0.173608	3.06629	0.00216734	0.00405937	0.444068	0.174121	2.55034	0.0107619	0.0200116	BQ9382_C1-7580	SOP80144.1	protein_coding	F2QQ86	UniRef100_F2QQ86 AP-1-like transcription factor n=2 Tax=Komagataella phaffii TaxID=460519 RepID=F2QQ86_KOMPC	F2QQ86_KOMPC	GO:0003700	DNA-binding transcription factor activity [GO:0003700]	-	-	DNA-binding transcription factor activity [GO:0003700]	YAP3 PP7435_Chr1-1450
gene1516	ACIB2EUKG769243	YVTN repeat-like/Quinoprotein amine dehydrogenase	1016.88	1137.56	1196.92	1051.68	1088.63	994.387	0.0608983	0.173498	0.351004	0.725585	0.771263	-0.0485898	0.173958	-0.27932	0.78	0.825488	BQ9382_C1-7585	SOP80145.1	protein_coding	F2QQ87	UniRef100_F2QQ87 Small subunit (SSU) processome component n=2 Tax=Komagataella phaffii TaxID=460519 RepID=F2QQ87_KOMPC	F2QQ87_KOMPC	GO:0005730; GO:0006364	nucleolus [GO:0005730]; rRNA processing [GO:0006364]	rRNA processing [GO:0006364]	nucleolus [GO:0005730]	-	UTP15 PP7435_Chr1-1451
gene1517	ACIB2EUKG769244	YVTN repeat-like/Quinoprotein amine dehydrogenase	3459.4	3171.39	4234.68	3748.05	3328.98	3405.09	0.267589	0.155081	1.72548	0.0844413	0.116912	0.0223472	0.155322	0.143877	0.885598	0.911121	BQ9382_C1-7590	SOP80146.1	protein_coding	F2QQ88	UniRef100_F2QQ88 Actin cortical patch component n=2 Tax=Komagataella phaffii TaxID=460519 RepID=F2QQ88_KOMPC	F2QQ88_KOMPC	-	-	-	-	-	AIP1 PP7435_Chr1-1452
gene1518	ACIB2EUKG769245	U3 small nucleolar RNA-associated protein 11	651.205	442.688	354.964	385.322	390.584	323.86	-0.561814	0.23484	-2.39233	0.016742	0.0267339	-0.612704	0.235598	-2.60064	0.00930511	0.0175068	BQ9382_C1-7595	SOP80147.1	protein_coding	F2QQ89	UniRef100_F2QQ89 U3 small nucleolar RNA-associated protein 11 n=2 Tax=Komagataella phaffii TaxID=460519 RepID=F2QQ89_KOMPC	F2QQ89_KOMPC	GO:0005730; GO:0006364; GO:0032040	nucleolus [GO:0005730]; small-subunit processome [GO:0032040]; rRNA processing [GO:0006364]	rRNA processing [GO:0006364]	nucleolus [GO:0005730]; small-subunit processome [GO:0032040]	-	UTP11 PP7435_Chr1-1453
gene1519	ACIB2EUKG769246	Similar to Maintenance of telomere cappingprotein 2 acc. no. B3LQZ6	196.363	183.244	121.207	151.124	175.262	185.877	-0.475245	0.25738	-1.84647	0.0648239	0.0919086	-0.0720608	0.254826	-0.282785	0.777342	0.823885	BQ9382_C1-7600	SOP80148.1	protein_coding	F2QQ90	UniRef100_F2QQ90 Uncharacterized protein n=2 Tax=Komagataella phaffii TaxID=460519 RepID=F2QQ90_KOMPC	F2QQ90_KOMPC	-	-	-	-	-	PP7435_Chr1-1454
gene152	-	-	1430.65	2214.35	3141.65	3520.92	3331.98	3199.83	0.869897	0.208735	4.16748	3.08e-05	7.55e-05	0.841214	0.208816	4.02849	5.61e-05	0.000162281	BQ9382_C1-0765;part=1/2	-	misc_RNA	-	-	NA	-	-	-	-	-	NA
gene1520	ACIB2EUKG769247	Dynamin-like GTPase required for vacuolar sorting	2864.3	2642.52	3983.6	3629.63	3670.49	3503.16	0.467222	0.153041	3.05292	0.00226629	0.00423447	0.381635	0.153178	2.49144	0.0127225	0.0232746	BQ9382_C1-7605	SOP80149.1	protein_coding	F2QQ91	UniRef100_F2QQ91 Vacuolar protein sorting-associated protein 1 n=2 Tax=Komagataella phaffii TaxID=460519 RepID=F2QQ91_KOMPC	F2QQ91_KOMPC	GO:0003924; GO:0005525	GTP binding [GO:0005525]; GTPase activity [GO:0003924]	-	-	GTPase activity [GO:0003924]; GTP binding [GO:0005525]	VPS1 PP7435_Chr1-1455
gene1521	ACIB2EUKG769248	Poly(A) polymerase	1118.07	763.818	557.337	357.041	834.248	900.879	-1.04311	0.249045	-4.18845	2.81e-05	6.91e-05	-0.116822	0.247121	-0.472731	0.636405	0.703572	BQ9382_C1-7610	SOP80150.1	protein_coding	A0A1G4KPJ7	UniRef100_A0A1G4KPJ7 Uncharacterized protein n=2 Tax=Komagataella phaffii TaxID=460519 RepID=A0A1G4KPJ7_KOMPC	A0A1G4KPJ7_KOMPC	-	-	-	-	-	PP7435_Chr1-3204
gene1522	ACIB2EUKG769249	Poly(A) polymerase PAPalpha	1636.03	1275.45	1805.12	1549.24	1634.44	1735.62	0.204244	0.184478	1.10714	0.268232	0.328169	0.21127	0.184618	1.14436	0.252473	0.323628	BQ9382_C1-7615	SOP80151.1	protein_coding	F2QQ92	UniRef100_F2QQ92 Poly(A) polymerase n=2 Tax=Komagataella phaffii TaxID=460519 RepID=F2QQ92_KOMPC	F2QQ92_KOMPC	GO:0003723; GO:0004652; GO:0005524; GO:0005634; GO:0006397; GO:0031123; GO:0043631; GO:0046872	nucleus [GO:0005634]; ATP binding [GO:0005524]; metal ion binding [GO:0046872]; polynucleotide adenylyltransferase activity [GO:0004652]; RNA binding [GO:0003723]; mRNA processing [GO:0006397]; RNA 3'-end processing [GO:0031123]; RNA polyadenylation [GO:0043631]	mRNA processing [GO:0006397]; RNA 3'-end processing [GO:0031123]; RNA polyadenylation [GO:0043631]	nucleus [GO:0005634]	ATP binding [GO:0005524]; metal ion binding [GO:0046872]; polynucleotide adenylyltransferase activity [GO:0004652]; RNA binding [GO:0003723]	PAP1 PP7435_Chr1-3215
gene1523	ACIB2EUKG769250	Oxysterol-binding protein homolog 6	4860.99	5540.86	5629.64	4575.26	5853.76	4963.95	-0.027829	0.176609	-0.157575	0.874792	0.896773	0.0565993	0.176624	0.32045	0.748627	0.800404	BQ9382_C1-7620	SOP80152.1	protein_coding	F2QQ93	UniRef100_F2QQ93 Oxysterol-binding protein family member n=2 Tax=Komagataella phaffii TaxID=460519 RepID=F2QQ93_KOMPC	F2QQ93_KOMPC	-	-	-	-	-	OSH6 PP7435_Chr1-1457
gene1524	ACIB2EUKG769251	Genomic scaffold, Kuraishia_capsulata_scaffold_4	1390.57	994.234	1760.75	2012.34	1200.8	1049.12	0.662621	0.201205	3.29327	0.000990297	0.00195111	-0.0832079	0.202316	-0.411278	0.680869	0.742144	BQ9382_C1-7625	SOP80153.1	protein_coding	A0A1G4KPJ9	UniRef100_A0A1G4KPJ9 Uncharacterized protein n=2 Tax=Komagataella phaffii TaxID=460519 RepID=A0A1G4KPJ9_KOMPC	A0A1G4KPJ9_KOMPC	-	-	-	-	-	PP7435_Chr1-3226
gene1525	ACIB2EUKG769252	Outer membrane protein assembly factor yaeT	974.804	1069.53	1695.82	1610.22	1733.59	1526.93	0.693074	0.166043	4.17405	2.99e-05	7.34e-05	0.673541	0.166238	4.05167	5.09e-05	0.000147875	BQ9382_C1-7630	SOP80154.1	protein_coding	F2QQ94	UniRef100_F2QQ94 Sorting and Assembly Machinery (SAM or TOB complex) component n=1 Tax=Komagataella phaffii (strain ATCC 76273 / CBS 7435 / CECT 11047 / NRRL Y-11430 / Wegner 21-1) TaxID=981350 RepID=F2QQ94_KOMPC	F2QQ94_KOMPC	GO:0019867	outer membrane [GO:0019867]	-	outer membrane [GO:0019867]	-	SAM50-2 PP7435_Chr1-1459
gene1526	ACIB2EUKG769253	P-loop containing nucleosidetriphosphatehydrolases	5509.19	5198.86	2266.14	1973.45	2599.89	2407.28	-1.33705	0.15788	-8.46877	2.48e-17	2.02e-16	-1.09647	0.157762	-6.95016	3.65e-12	2.53e-11	BQ9382_C1-7635	SOP80155.1	protein_coding	F2QQ95	UniRef100_F2QQ95 Mitochondrial inner membrane m-AAA protease component n=2 Tax=Komagataella phaffii TaxID=460519 RepID=F2QQ95_KOMPC	F2QQ95_KOMPC	GO:0004222; GO:0005524; GO:0008270; GO:0016021	integral component of membrane [GO:0016021]; ATP binding [GO:0005524]; metalloendopeptidase activity [GO:0004222]; zinc ion binding [GO:0008270]	-	integral component of membrane [GO:0016021]	ATP binding [GO:0005524]; metalloendopeptidase activity [GO:0004222]; zinc ion binding [GO:0008270]	YTA12 PP7435_Chr1-1460
gene1527	ACIB2EUKG769254	Chromatin structure-remodeling complex protein RSC7	2349.35	2241.56	2667.64	2300.44	2863.28	3051.58	0.113619	0.159687	0.711508	0.47677	0.542566	0.365535	0.159578	2.29063	0.0219846	0.0378094	BQ9382_C1-7640	SOP80156.1	protein_coding	F2QQ96	UniRef100_F2QQ96 RSC chromatin remodeling complex component n=2 Tax=Komagataella phaffii TaxID=460519 RepID=F2QQ96_KOMPC	F2QQ96_KOMPC	-	-	-	-	-	NPL6 PP7435_Chr1-1461
gene1528	ACIB2EUKG769255	Subunit of SAGA histone acetyltransferase complex	187.347	439.059	237.003	226.244	806.206	896.317	-0.437534	0.310513	-1.40907	0.158816	0.205959	1.44045	0.305474	4.71546	2.41e-06	8.64e-06	BQ9382_C1-7645	SOP80157.1	protein_coding	F2QQ97	UniRef100_F2QQ97 SAGA complex subunit n=1 Tax=Komagataella phaffii (strain ATCC 76273 / CBS 7435 / CECT 11047 / NRRL Y-11430 / Wegner 21-1) TaxID=981350 RepID=F2QQ97_KOMPC	F2QQ97_KOMPC	GO:0000124	SAGA complex [GO:0000124]	-	SAGA complex [GO:0000124]	-	SGF73 PP7435_Chr1-1462
gene1529	ACIB2EUKG769256	Alpha-1,3/1,6-mannosyltransferase ALG2	614.136	538.846	475.089	434.813	452.677	441.316	-0.341926	0.190017	-1.79945	0.0719478	0.101058	-0.366421	0.19066	-1.92186	0.0546236	0.0852424	BQ9382_C1-7650	SOP80158.1	protein_coding	F2QQ98	UniRef100_F2QQ98 Alpha-1,3/1,6-mannosyltransferase n=2 Tax=Komagataella phaffii TaxID=460519 RepID=F2QQ98_KOMPC	F2QQ98_KOMPC	GO:0004378; GO:0006486	GDP-Man:Man1GlcNAc2-PP-Dol alpha-1,3-mannosyltransferase activity [GO:0004378]; protein glycosylation [GO:0006486]	protein glycosylation [GO:0006486]	-	GDP-Man:Man1GlcNAc2-PP-Dol alpha-1,3-mannosyltransferase activity [GO:0004378]	ALG2 PP7435_Chr1-1463
gene153	ACIB2EUKG767925	LON peptidase N-terminal domain and RING finger protein 3	610.129	680.361	265.141	114.006	419.628	440.176	-1.77378	0.303909	-5.83655	5.33e-09	2.03e-08	-0.586102	0.299229	-1.95871	0.0501472	0.0789378	BQ9382_C1-0770	SOP78828.1	protein_coding	F2QM25	UniRef100_F2QM25 Uncharacterized protein n=2 Tax=Komagataella phaffii TaxID=460519 RepID=F2QM25_KOMPC	F2QM25_KOMPC	-	-	-	-	-	PP7435_Chr1-0147
gene1530	ACIB2EUKG769257	TBC1 domain family member 5	948.756	708.482	741.312	818.367	675.01	538.246	-0.0865388	0.210045	-0.412	0.680339	0.732299	-0.448476	0.211291	-2.12255	0.0337916	0.0554439	BQ9382_C1-7655	SOP80159.1	protein_coding	F2QQ99	UniRef100_F2QQ99 Uncharacterized protein n=2 Tax=Komagataella phaffii TaxID=460519 RepID=F2QQ99_KOMPC	F2QQ99_KOMPC	-	-	-	-	-	PP7435_Chr1-1464
gene1531	ACIB2EUKG769258	MAP-homologous protein 1	3464.41	3826.35	5276.84	4281.85	6021.01	4754.13	0.390494	0.183751	2.12513	0.0335757	0.0506483	0.563643	0.183731	3.06776	0.00215668	0.00468648	BQ9382_C1-7660	SOP80160.1	protein_coding	F2QQA0	UniRef100_F2QQA0 Microtubules assembly and stabilization protein n=2 Tax=Komagataella phaffii TaxID=460519 RepID=F2QQA0_KOMPC	F2QQA0_KOMPC	-	-	-	-	-	MHP1 PP7435_Chr1-1465
gene1532	ACIB2EUKG769259	Calcipressin-like protein	491.91	452.667	963.164	1089.68	643.963	546.229	1.12076	0.187195	5.98713	2.14e-09	8.43e-09	0.334606	0.189518	1.76556	0.0774695	0.116505	BQ9382_C1-7665	SOP80161.1	protein_coding	F2QQA1	UniRef100_F2QQA1 Uncharacterized protein n=2 Tax=Komagataella phaffii TaxID=460519 RepID=F2QQA1_KOMPC	F2QQA1_KOMPC	GO:0019722	calcium-mediated signaling [GO:0019722]	calcium-mediated signaling [GO:0019722]	-	-	PP7435_Chr1-1466
gene1533	ACIB2EUKG769260	Proteasome-interacting protein CIC1	286.53	341.087	414.485	453.372	443.664	402.544	0.467401	0.205933	2.26967	0.0232274	0.0360586	0.430784	0.206607	2.08504	0.0370659	0.0601254	BQ9382_C1-7670	SOP80162.1	protein_coding	F2QQA2	UniRef100_F2QQA2 Proteasome-interacting protein n=2 Tax=Komagataella phaffii TaxID=460519 RepID=F2QQA2_KOMPC	F2QQA2_KOMPC	GO:0000502	proteasome complex [GO:0000502]	-	proteasome complex [GO:0000502]	-	CIC1 PP7435_Chr1-1467
gene1534	ACIB2EUKG769261	Transcription elongation factor Elf1 like	219.406	166.915	387.43	382.671	200.3	220.088	0.996937	0.231743	4.3019	1.69e-05	4.28e-05	0.122876	0.237386	0.517622	0.604722	0.676122	BQ9382_C1-7675	SOP80163.1	protein_coding	F2QQA3	UniRef100_F2QQA3 Transcription elongation factor 1 homolog n=2 Tax=Komagataella phaffii TaxID=460519 RepID=F2QQA3_KOMPC	F2QQA3_KOMPC	GO:0003746; GO:0005634; GO:0046872	nucleus [GO:0005634]; metal ion binding [GO:0046872]; translation elongation factor activity [GO:0003746]	-	nucleus [GO:0005634]	metal ion binding [GO:0046872]; translation elongation factor activity [GO:0003746]	ELF1 PP7435_Chr1-1468
gene1535	ACIB2EUKG769262	Zinc/RING finger domain| C3HC4 (zincfinger)	788.459	825.504	1210.99	977.445	752.125	843.861	0.438314	0.184666	2.37355	0.0176178	0.0280089	-0.0167097	0.185912	-0.0898799	0.928383	0.945104	BQ9382_C1-7680	SOP80164.1	protein_coding	F2QQA4	UniRef100_F2QQA4 E3 ubiquitin-protein ligase n=2 Tax=Komagataella phaffii TaxID=460519 RepID=F2QQA4_KOMPC	F2QQA4_KOMPC	GO:0008270; GO:0061630; GO:1990112; GO:1990116	RQC complex [GO:1990112]; ubiquitin protein ligase activity [GO:0061630]; zinc ion binding [GO:0008270]; ribosome-associated ubiquitin-dependent protein catabolic process [GO:1990116]	ribosome-associated ubiquitin-dependent protein catabolic process [GO:1990116]	RQC complex [GO:1990112]	ubiquitin protein ligase activity [GO:0061630]; zinc ion binding [GO:0008270]	RKR1 PP7435_Chr1-1469
gene1536	ACIB2EUKG769263	Inner nuclear membrane (INM) protein	1091.02	898.076	2394.92	2293.37	1807.7	1905.53	1.23733	0.168927	7.32463	2.4e-13	1.38e-12	0.900936	0.169412	5.31802	1.05e-07	4.49e-07	BQ9382_C1-7685	SOP80165.1	protein_coding	F2QQA5	UniRef100_F2QQA5 Subtelomeric genes regulator n=1 Tax=Komagataella phaffii (strain ATCC 76273 / CBS 7435 / CECT 11047 / NRRL Y-11430 / Wegner 21-1) TaxID=981350 RepID=F2QQA5_KOMPC	F2QQA5_KOMPC	GO:0016021	integral component of membrane [GO:0016021]	-	integral component of membrane [GO:0016021]	-	SRC1 PP7435_Chr1-1470
gene1537	ACIB2EUKG769265	Adenosine/AMP deaminase	1632.02	1898.66	261.894	367.647	480.719	482.369	-2.48421	0.20593	-12.0634	1.65e-33	3.55e-32	-1.87438	0.203674	-9.20281	3.49e-20	4.43e-19	BQ9382_C1-7690	SOP80166.1	protein_coding	F2QQA6	UniRef100_F2QQA6 AMP deaminase n=2 Tax=Komagataella phaffii TaxID=460519 RepID=F2QQA6_KOMPC	F2QQA6_KOMPC	GO:0003876; GO:0032264	AMP deaminase activity [GO:0003876]; IMP salvage [GO:0032264]	IMP salvage [GO:0032264]	-	AMP deaminase activity [GO:0003876]	AMD1 PP7435_Chr1-1471
gene1538	ACIB2EUKG769266	Palmitoyltransferase PFA5	838.552	1078.6	337.649	400.346	593.888	562.194	-1.37616	0.203795	-6.75268	1.45e-11	7.12e-11	-0.729948	0.201727	-3.61849	0.000296326	0.000764557	BQ9382_C1-7695	SOP80167.1	protein_coding	A0A1G4KPK2	UniRef100_A0A1G4KPK2 Palmitoyltransferase n=2 Tax=Komagataella phaffii TaxID=460519 RepID=A0A1G4KPK2_KOMPC	A0A1G4KPK2_KOMPC	GO:0016021; GO:0019706	integral component of membrane [GO:0016021]; protein-cysteine S-palmitoyltransferase activity [GO:0019706]	-	integral component of membrane [GO:0016021]	protein-cysteine S-palmitoyltransferase activity [GO:0019706]	PFA5 PP7435_Chr1-1472
gene1539	ACIB2EUKG769267	EKC/KEOPS complex subunit CGI121	400.742	307.523	220.77	237.733	177.265	158.509	-0.625538	0.235887	-2.65186	0.00800505	0.0135482	-1.07469	0.240452	-4.46947	7.84e-06	2.61e-05	BQ9382_C1-7700	SOP80168.1	protein_coding	A0A1G4KPM5	UniRef100_A0A1G4KPM5 EKC/KEOPS complex subunit n=2 Tax=Komagataella phaffii TaxID=460519 RepID=A0A1G4KPM5_KOMPC	A0A1G4KPM5_KOMPC	GO:0005634	nucleus [GO:0005634]	-	nucleus [GO:0005634]	-	CGI121 PP7435_Chr1-3237
gene154	ACIB2EUKG767926	Conserved predicted protein	897.661	757.468	580.063	524.073	521.781	478.948	-0.584364	0.188599	-3.09845	0.00194533	0.00366969	-0.724994	0.189586	-3.82409	0.000131259	0.000359338	BQ9382_C1-0775	SOP78829.1	protein_coding	F2QM26	UniRef100_F2QM26 Uncharacterized protein n=2 Tax=Komagataella phaffii TaxID=460519 RepID=F2QM26_KOMPC	F2QM26_KOMPC	-	-	-	-	-	PP7435_Chr1-0148
gene1540	ACIB2EUKG769268	Trimeric LpxA-like enzymes	1581.93	1112.16	857.108	992.469	980.467	895.177	-0.54162	0.206602	-2.62156	0.00875273	0.0147263	-0.521743	0.206802	-2.52291	0.0116387	0.0214509	BQ9382_C1-7705	SOP80169.1	protein_coding	C4QZ51	UniRef100_C4QZ51 Uncharacterized protein n=2 Tax=Komagataella phaffii TaxID=460519 RepID=C4QZ51_KOMPG	NA	GO:0016407	acetyltransferase activity [GO:0016407]	-	-	acetyltransferase activity [GO:0016407]	NA
gene1541	ACIB2EUKG769269	Conserved predicted protein	620.147	492.581	479.418	500.212	520.779	642.019	-0.182808	0.207244	-0.88209	0.377728	0.444878	0.0633138	0.206836	0.306105	0.759524	0.809185	BQ9382_C1-7710	SOP80170.1	protein_coding	F2QQB0	UniRef100_F2QQB0 Uncharacterized protein n=2 Tax=Komagataella phaffii TaxID=460519 RepID=F2QQB0_KOMPC	F2QQB0_KOMPC	-	-	-	-	-	PP7435_Chr1-1475
gene1542	ACIB2EUKG769270	Titin	257.476	452.667	551.926	610.682	679.016	760.615	0.709898	0.252259	2.81416	0.0048905	0.00863236	1.01755	0.251843	4.04044	5.34e-05	0.000154889	BQ9382_C1-7715	SOP80171.1	protein_coding	F2QQB1	UniRef100_F2QQB1 Uncharacterized protein n=2 Tax=Komagataella phaffii TaxID=460519 RepID=F2QQB1_KOMPC	F2QQB1_KOMPC	-	-	-	-	-	PP7435_Chr1-1476
gene1543	ACIB2EUKG769271	54S ribosomal protein L28	259.48	273.959	279.209	343.785	209.313	204.123	0.225602	0.223877	1.00771	0.313596	0.376621	-0.367709	0.228543	-1.60893	0.107632	0.155323	BQ9382_C1-7720	SOP80172.1	protein_coding	F2QQB2	UniRef100_F2QQB2 54S ribosomal protein L28, mitochondrial n=2 Tax=Komagataella phaffii TaxID=460519 RepID=F2QQB2_KOMPC	F2QQB2_KOMPC	GO:0003735; GO:0005739; GO:0005840; GO:0032543	mitochondrion [GO:0005739]; ribosome [GO:0005840]; structural constituent of ribosome [GO:0003735]; mitochondrial translation [GO:0032543]	mitochondrial translation [GO:0032543]	mitochondrion [GO:0005739]; ribosome [GO:0005840]	structural constituent of ribosome [GO:0003735]	MRPL28 PP7435_Chr1-1477
gene1544	ACIB2EUKG769272	Ankyrin repeat protein nuc-2	3986.38	5825.7	7395.8	6665.36	11468.2	10072.7	0.518892	0.198239	2.61751	0.00885745	0.0148933	1.13434	0.198133	5.72515	1.03e-08	5e-08	BQ9382_C1-7725	SOP80173.1	protein_coding	F2QQB3	UniRef100_F2QQB3 Cyclin-dependent kinase (CDK) inhibitor n=2 Tax=Komagataella phaffii TaxID=460519 RepID=F2QQB3_KOMPC	F2QQB3_KOMPC	GO:0006629; GO:0008081; GO:0016301	kinase activity [GO:0016301]; phosphoric diester hydrolase activity [GO:0008081]; lipid metabolic process [GO:0006629]	lipid metabolic process [GO:0006629]	-	kinase activity [GO:0016301]; phosphoric diester hydrolase activity [GO:0008081]	PHO81 PP7435_Chr1-1478
gene1545	ACIB2EUKG769273	Conserved predicted protein	85.1576	87.9933	77.9189	90.1441	155.232	228.071	-0.0407576	0.317217	-0.128485	0.897765	0.915825	1.14385	0.307125	3.72438	0.000195797	0.000520084	BQ9382_C1-7730	SOP80174.1	protein_coding	F2QQB4	UniRef100_F2QQB4 Uncharacterized protein n=2 Tax=Komagataella phaffii TaxID=460519 RepID=F2QQB4_KOMPC	F2QQB4_KOMPC	-	-	-	-	-	PP7435_Chr1-1479
gene1546	ACIB2EUKG769274	Genomic scaffold, Kuraishia_capsulata_scaffold_4	2312.28	4566.58	7322.21	6374.6	19191.7	16437	0.993347	0.255958	3.8809	0.000104071	0.00023887	2.37261	0.255788	9.27567	1.77e-20	2.29e-19	BQ9382_C1-7735	SOP80175.1	protein_coding	F2QQB5	UniRef100_F2QQB5 Uncharacterized protein n=1 Tax=Komagataella phaffii (strain ATCC 76273 / CBS 7435 / CECT 11047 / NRRL Y-11430 / Wegner 21-1) TaxID=981350 RepID=F2QQB5_KOMPC	F2QQB5_KOMPC	-	-	-	-	-	PP7435_Chr1-1480
gene1547	ACIB2EUKG769275	GPI transamidase component GAA1	590.092	808.269	1479.38	1338.02	1392.08	1358.16	1.00951	0.193766	5.20996	1.89e-07	6.06e-07	0.975044	0.193983	5.02645	5e-07	1.96e-06	BQ9382_C1-7740	SOP80176.1	protein_coding	A0A1G4KPK3	UniRef100_A0A1G4KPK3 Glycosyl phosphatidyl inositol protein transamidase complex subunit n=2 Tax=Komagataella phaffii TaxID=460519 RepID=A0A1G4KPK3_KOMPC	A0A1G4KPK3_KOMPC	GO:0042765	GPI-anchor transamidase complex [GO:0042765]	-	GPI-anchor transamidase complex [GO:0042765]	-	GAA1 PP7435_Chr1-3248
gene1548	ACIB2EUKG769276	Protein CSF1	1300.41	1526.73	1484.79	1617.29	1397.09	1394.65	0.133901	0.167375	0.80001	0.423705	0.488946	-0.0184581	0.16779	-0.110007	0.912404	0.933038	BQ9382_C1-7745	SOP80177.1	protein_coding	F2QQB6	UniRef100_F2QQB6 Protein required for fermentation at low temperature n=1 Tax=Komagataella phaffii (strain ATCC 76273 / CBS 7435 / CECT 11047 / NRRL Y-11430 / Wegner 21-1) TaxID=981350 RepID=F2QQB6_KOMPC	F2QQB6_KOMPC	GO:0006113; GO:0016021	integral component of membrane [GO:0016021]; fermentation [GO:0006113]	fermentation [GO:0006113]	integral component of membrane [GO:0016021]	-	CSF1 PP7435_Chr1-3259
gene1549	ACIB2EUKG769277	Rho gtpase activating protein at 93b	446.827	516.167	918.794	640.73	2377.56	1888.42	0.693637	0.219618	3.15837	0.00158652	0.00303329	2.14709	0.217812	9.85752	6.36e-23	9.45e-22	BQ9382_C1-7750	SOP80178.1	protein_coding	F2QQB7	UniRef100_F2QQB7 Uncharacterized protein n=2 Tax=Komagataella phaffii TaxID=460519 RepID=F2QQB7_KOMPC	F2QQB7_KOMPC	GO:0007165	signal transduction [GO:0007165]	signal transduction [GO:0007165]	-	-	PP7435_Chr1-1482
gene155	ACIB2EUKG767927	Conserved predicted protein	224.415	175.079	60.6036	79.5389	116.174	118.597	-1.50438	0.298356	-5.04224	4.6e-07	1.43e-06	-0.766025	0.289839	-2.64294	0.00821907	0.0156042	BQ9382_C1-0780	SOP78830.1	protein_coding	F2QM27	UniRef100_F2QM27 Uncharacterized protein n=2 Tax=Komagataella phaffii TaxID=460519 RepID=F2QM27_KOMPC	F2QM27_KOMPC	-	-	-	-	-	PP7435_Chr1-0149
gene1550	ACIB2EUKG769278	Sm-like ribonucleoproteins	484.897	370.116	701.27	743.247	864.293	727.545	0.757908	0.204498	3.70619	0.000210401	0.000460523	0.898271	0.204459	4.39339	1.12e-05	3.61e-05	BQ9382_C1-7755	SOP80179.1	protein_coding	F2QQB8	UniRef100_F2QQB8 Core Sm protein Sm G, spliceosomal U1, U2, U4, and U5 snRNPs component n=2 Tax=Komagataella phaffii TaxID=460519 RepID=F2QQB8_KOMPC	F2QQB8_KOMPC	GO:0000387; GO:0003723; GO:0005681	spliceosomal complex [GO:0005681]; RNA binding [GO:0003723]; spliceosomal snRNP assembly [GO:0000387]	spliceosomal snRNP assembly [GO:0000387]	spliceosomal complex [GO:0005681]	RNA binding [GO:0003723]	SMX2 PP7435_Chr1-1483
gene1551	ACIB2EUKG769279	Ino eighty subunit 1	1268.35	2080.09	1378.73	1194.85	1685.52	1766.41	-0.380437	0.225799	-1.68485	0.0920173	0.126306	0.043454	0.225468	0.192728	0.847172	0.880773	BQ9382_C1-7760	SOP80180.1	protein_coding	F2QQB9	UniRef100_F2QQB9 INO80 chromatin remodeling complex subunit n=2 Tax=Komagataella phaffii TaxID=460519 RepID=F2QQB9_KOMPC	F2QQB9_KOMPC	GO:0031011	Ino80 complex [GO:0031011]	-	Ino80 complex [GO:0031011]	-	IES1 PP7435_Chr1-1484
gene1552	ACIB2EUKG769280	Ykt6 protein of the vacuolar SNARE complex	4074.54	4255.43	2324.58	2285.42	2892.33	3183.86	-0.853625	0.150848	-5.65885	1.52e-08	5.55e-08	-0.455321	0.150593	-3.02352	0.00249848	0.00535206	BQ9382_C1-7765	SOP80181.1	protein_coding	F2QQC0	UniRef100_F2QQC0 Vesicle membrane protein (V-SNARE) n=2 Tax=Komagataella phaffii TaxID=460519 RepID=F2QQC0_KOMPC	F2QQC0_KOMPC	GO:0016021; GO:0016192	integral component of membrane [GO:0016021]; vesicle-mediated transport [GO:0016192]	vesicle-mediated transport [GO:0016192]	integral component of membrane [GO:0016021]	-	YKT6 PP7435_Chr1-1485
gene1553	ACIB2EUKG769281	Protein VTS1	8231.23	12980.4	2845.12	3191.28	6158.21	6277.64	-1.81303	0.20995	-8.63555	5.84e-18	4.99e-17	-0.770424	0.209569	-3.67622	0.000236713	0.000621685	BQ9382_C1-7770	SOP80182.1	protein_coding	F2QQC1	UniRef100_F2QQC1 Flap-structured DNA-binding and RNA-binding protein n=2 Tax=Komagataella phaffii TaxID=460519 RepID=F2QQC1_KOMPC	F2QQC1_KOMPC	GO:0003677; GO:0003729; GO:0043488	DNA binding [GO:0003677]; mRNA binding [GO:0003729]; regulation of mRNA stability [GO:0043488]	regulation of mRNA stability [GO:0043488]	-	DNA binding [GO:0003677]; mRNA binding [GO:0003729]	VTS1 PP7435_Chr1-1486
gene1554	ACIB2EUKG769282	Catalytic domain of cyclic nucleotide phosphodiesterase 4b2b	541.001	722.089	208.866	215.639	425.637	514.299	-1.57337	0.224142	-7.01953	2.23e-12	1.17e-11	-0.427872	0.218637	-1.95699	0.0503481	0.0792081	BQ9382_C1-7775	SOP80183.1	protein_coding	F2QQC2	UniRef100_F2QQC2 Phosphodiesterase n=2 Tax=Komagataella phaffii TaxID=460519 RepID=F2QQC2_KOMPC	F2QQC2_KOMPC	GO:0004114; GO:0007165; GO:0046872	3',5'-cyclic-nucleotide phosphodiesterase activity [GO:0004114]; metal ion binding [GO:0046872]; signal transduction [GO:0007165]	signal transduction [GO:0007165]	-	3',5'-cyclic-nucleotide phosphodiesterase activity [GO:0004114]; metal ion binding [GO:0046872]	PDE2 PP7435_Chr1-1487
gene1555	ACIB2EUKG769283	Glycine cleavage system H protein	8764.22	8885.51	3126.5	3732.14	2736.09	2792.72	-1.36335	0.157124	-8.67687	4.07e-18	3.52e-17	-1.67464	0.157458	-10.6355	2.04e-26	3.87e-25	BQ9382_C1-7780	SOP80184.1	protein_coding	F2QQC3	UniRef100_F2QQC3 Glycine cleavage system H protein n=2 Tax=Komagataella phaffii TaxID=460519 RepID=F2QQC3_KOMPC	F2QQC3_KOMPC	GO:0005739; GO:0005960; GO:0019464	glycine cleavage complex [GO:0005960]; mitochondrion [GO:0005739]; glycine decarboxylation via glycine cleavage system [GO:0019464]	glycine decarboxylation via glycine cleavage system [GO:0019464]	glycine cleavage complex [GO:0005960]; mitochondrion [GO:0005739]	-	GCV3 PP7435_Chr1-1488
gene1556	ACIB2EUKG769284	BolA-like protein 1	859.591	776.518	689.366	870.51	710.062	685.352	-0.0673555	0.189162	-0.356074	0.721785	0.767622	-0.229183	0.189919	-1.20674	0.227532	0.296278	BQ9382_C1-7785	SOP80185.1	protein_coding	C4QZ67	UniRef100_C4QZ67 Uncharacterized protein n=3 Tax=Komagataella TaxID=460517 RepID=C4QZ67_KOMPG	NA	-	-	-	-	-	NA
gene1557	ACIB2EUKG769285	Vesicle membrane receptor protein (V-SNARE), synaptobrevin/VAMP family member	2910.39	4607.4	4665.4	5116.12	5689.51	5908.17	0.379621	0.210096	1.80689	0.0707793	0.0996494	0.625247	0.210056	2.97658	0.00291485	0.00616848	BQ9382_C1-7790	SOP80186.1	protein_coding	F2QQC5	UniRef100_F2QQC5 Vesicle membrane receptor protein (V-SNARE) n=3 Tax=Komagataella TaxID=460517 RepID=F2QQC5_KOMPC	F2QQC5_KOMPC	GO:0016021; GO:0016192	integral component of membrane [GO:0016021]; vesicle-mediated transport [GO:0016192]	vesicle-mediated transport [GO:0016192]	integral component of membrane [GO:0016021]	-	SNC2 PP7435_Chr1-1490
gene1558	ACIB2EUKG769286	Myosin-2 (Class V unconventional myosin MYO2)(Type V myosin heavy chain MYO2) (Myosin V MYO2)	2482.59	2308.69	3145.98	3637.58	2402.59	2328.6	0.501968	0.158777	3.16146	0.0015698	0.0030045	-0.0180687	0.15931	-0.113418	0.909699	0.93115	BQ9382_C1-7795	SOP80187.1	protein_coding	F2QQC6	UniRef100_F2QQC6 Myosin motor type V n=2 Tax=Komagataella phaffii TaxID=460519 RepID=F2QQC6_KOMPC	F2QQC6_KOMPC	GO:0003774; GO:0005524; GO:0016459; GO:0051015	myosin complex [GO:0016459]; actin filament binding [GO:0051015]; ATP binding [GO:0005524]; motor activity [GO:0003774]	-	myosin complex [GO:0016459]	actin filament binding [GO:0051015]; ATP binding [GO:0005524]; motor activity [GO:0003774]	MYO2 PP7435_Chr1-1491
gene1559	ACIB2EUKG769287	WD repeat-containing protein 67	765.416	778.333	322.498	358.809	327.49	350.088	-1.17886	0.188343	-6.2591	3.87e-10	1.65e-09	-1.18857	0.189119	-6.28476	3.28e-10	1.91e-09	BQ9382_C1-7800	SOP80188.1	protein_coding	F2QQC7	UniRef100_F2QQC7 Uncharacterized protein n=2 Tax=Komagataella phaffii TaxID=460519 RepID=F2QQC7_KOMPC	F2QQC7_KOMPC	-	-	-	-	-	PP7435_Chr1-1492
gene156	ACIB2EUKG767928	Arf-GAP, Rho-GAP domain, ANK repeat and PH domain-containing protein 2	1098.03	1279.99	1168.78	1178.94	1136.7	1241.84	-0.018773	0.169898	-0.110496	0.912016	0.927927	-0.000264237	0.170092	-0.00155349	0.99876	0.998761	BQ9382_C1-0785	SOP78831.1	protein_coding	C4QVD4	UniRef100_C4QVD4 Protein implicated in polar growth, functionally redundant with Boi1p n=1 Tax=Komagataella phaffii (strain GS115 / ATCC 20864) TaxID=644223 RepID=C4QVD4_KOMPG	NA	-	-	-	-	-	NA
gene1560	ACIB2EUKG769288	Conserved predicted protein	57.1057	34.4716	142.851	169.683	80.1198	46.7545	1.77706	0.379574	4.68173	2.84e-06	8.04e-06	0.480878	0.393732	1.22133	0.22196	0.290206	BQ9382_C1-7805	SOP80189.1	protein_coding	F2QQC8	UniRef100_F2QQC8 Uncharacterized protein n=1 Tax=Komagataella phaffii (strain ATCC 76273 / CBS 7435 / CECT 11047 / NRRL Y-11430 / Wegner 21-1) TaxID=981350 RepID=F2QQC8_KOMPC	F2QQC8_KOMPC	-	-	-	-	-	PP7435_Chr1-1493
gene1561	ACIB2EUKG769289	Leucine-rich repeat-containing protein SOG2	517.958	699.411	490.24	510.817	720.077	751.492	-0.282801	0.203139	-1.39215	0.163876	0.211864	0.272589	0.201838	1.35053	0.176846	0.239173	BQ9382_C1-7810	SOP80190.1	protein_coding	F2QQC9	UniRef100_F2QQC9 RAM signaling network component n=2 Tax=Komagataella phaffii TaxID=460519 RepID=F2QQC9_KOMPC	F2QQC9_KOMPC	-	-	-	-	-	SOG2 PP7435_Chr1-1494
gene1562	ACIB2EUKG769290	Calcium-binding mitochondrial carrier protein SCaMC-1	7001.96	8302.21	5426.19	5401.58	4130.18	3901.15	-0.499259	0.156787	-3.1843	0.00145102	0.00278995	-0.93022	0.15707	-5.92234	3.17e-09	1.64e-08	BQ9382_C1-7815	SOP80191.1	protein_coding	F2QQD0	UniRef100_F2QQD0 Citrate/oxoglutarate carrier protein n=2 Tax=Komagataella phaffii TaxID=460519 RepID=F2QQD0_KOMPC	F2QQD0_KOMPC	GO:0016021	integral component of membrane [GO:0016021]	-	integral component of membrane [GO:0016021]	-	YHM2 PP7435_Chr1-1495
gene1563	ACIB2EUKG769291	Conserved predicted protein	9734.01	12294.6	8729.08	7334.37	11916.8	10729.6	-0.455743	0.177674	-2.56505	0.0103159	0.0171595	0.0398885	0.177592	0.224607	0.822285	0.861668	BQ9382_C1-7820	SOP80192.1	protein_coding	F2QQD1	UniRef100_F2QQD1 Uncharacterized protein n=2 Tax=Komagataella phaffii TaxID=460519 RepID=F2QQD1_KOMPC	F2QQD1_KOMPC	-	-	-	-	-	PP7435_Chr1-1496
gene1564	ACIB2EUKG769292	Conserved predicted protein	228.423	128.815	93.0698	121.96	63.0944	80.965	-0.727332	0.342695	-2.12239	0.0338049	0.0509798	-1.31096	0.35135	-3.73121	0.000190562	0.000507604	BQ9382_C1-7825	SOP80193.1	protein_coding	A0A1G4KPL3	UniRef100_A0A1G4KPL3 Uncharacterized protein n=2 Tax=Komagataella phaffii TaxID=460519 RepID=A0A1G4KPL3_KOMPC	A0A1G4KPL3_KOMPC	-	-	-	-	-	PP7435_Chr1-3270
gene1565	ACIB2EUKG769293	tRNA-dihydrouridine(16/17)synthas	951.761	986.069	563.83	559.424	440.659	492.632	-0.78691	0.175914	-4.47326	7.7e-06	2.06e-05	-1.05489	0.177523	-5.94224	2.81e-09	1.45e-08	BQ9382_C1-7830	SOP80194.1	protein_coding	F2QQD3	UniRef100_F2QQD3 Dihydrouridine synthase n=2 Tax=Komagataella phaffii TaxID=460519 RepID=F2QQD3_KOMPC	F2QQD3_KOMPC	GO:0017150; GO:0050660	flavin adenine dinucleotide binding [GO:0050660]; tRNA dihydrouridine synthase activity [GO:0017150]	-	-	flavin adenine dinucleotide binding [GO:0050660]; tRNA dihydrouridine synthase activity [GO:0017150]	DUS1 PP7435_Chr1-1500
gene1566	ACIB2EUKG769294	Vacuolar protein sorting-associated protein70	1902.52	2339.53	322.498	237.733	689.031	753.773	-2.92438	0.206154	-14.1854	1.13e-45	4.19e-44	-1.55638	0.200971	-7.74428	9.61e-15	8.54e-14	BQ9382_C1-7835	SOP80195.1	protein_coding	F2QQD4	UniRef100_F2QQD4 Vacuolar protein sorting-associated protein 70 n=2 Tax=Komagataella phaffii TaxID=460519 RepID=F2QQD4_KOMPC	F2QQD4_KOMPC	-	-	-	-	-	VPS70-2 PP7435_Chr1-1501
gene1567	ACIB2EUKG769295	Cyclophilin type peptidyl-prolylcis-transisomerase/CLD	7335.57	6914.28	6352.56	7238.04	4084.11	3967.29	-0.0681881	0.151824	-0.449125	0.653341	0.708298	-0.823578	0.15224	-5.40974	6.31e-08	2.77e-07	BQ9382_C1-7840	SOP80196.1	protein_coding	F2QQD5	UniRef100_F2QQD5 Peptidyl-prolyl cis-trans isomerase n=1 Tax=Komagataella phaffii (strain ATCC 76273 / CBS 7435 / CECT 11047 / NRRL Y-11430 / Wegner 21-1) TaxID=981350 RepID=F2QQD5_KOMPC	F2QQD5_KOMPC	GO:0003755; GO:0006457	peptidyl-prolyl cis-trans isomerase activity [GO:0003755]; protein folding [GO:0006457]	protein folding [GO:0006457]	-	peptidyl-prolyl cis-trans isomerase activity [GO:0003755]	CPR3 PP7435_Chr1-1502
gene1568	ACIB2EUKG769296	Epsin N-terminal homology-containing protein	1605.97	2196.2	3274.76	3028.67	3165.74	3155.36	0.728862	0.184334	3.95402	7.68e-05	0.000179347	0.733012	0.184411	3.97489	7.04e-05	0.000200341	BQ9382_C1-7845	SOP80197.1	protein_coding	F2QQD6	UniRef100_F2QQD6 Clathrin recruitment epsin-like protein n=2 Tax=Komagataella phaffii TaxID=460519 RepID=F2QQD6_KOMPC	F2QQD6_KOMPC	-	-	-	-	-	ENT3 PP7435_Chr1-1503
gene1569	ACIB2EUKG769297	2-enoyl-CoA Hydratase| Chain A| domain 1	188.349	195.037	319.251	307.551	213.319	204.123	0.708582	0.221149	3.2041	0.00135485	0.00262364	0.122957	0.225787	0.544573	0.586047	0.658132	BQ9382_C1-7850	SOP80198.1	protein_coding	C4QZ78	UniRef100_C4QZ78 Delta(3,5)-Delta(2,4)-dienoyl-CoA isomerase, mitochondrial n=2 Tax=Komagataella phaffii TaxID=460519 RepID=C4QZ78_KOMPG	NA	GO:0016853	isomerase activity [GO:0016853]	-	-	isomerase activity [GO:0016853]	NA
gene157	ACIB2EUKG767929	Subunit of the Anaphase-Promoting Complex/ Cyclosome (APC/C)	357.662	339.273	369.033	395.927	425.637	382.018	0.135319	0.199608	0.677924	0.49782	0.563331	0.213683	0.199826	1.06934	0.284915	0.359272	BQ9382_C1-0790	SOP78832.1	protein_coding	F2QM29	UniRef100_F2QM29 Anaphase-promoting complex subunit 27 n=2 Tax=Komagataella phaffii TaxID=460519 RepID=F2QM29_KOMPC	F2QM29_KOMPC	-	-	-	-	-	CDC27 PP7435_Chr1-0151
gene1570	ACIB2EUKG769298	Vitamin H transporter 1	828.533	1014.19	375.526	405.649	383.574	404.825	-1.2378	0.194001	-6.38039	1.77e-10	7.8e-10	-1.22563	0.194547	-6.29992	2.98e-10	1.74e-09	BQ9382_C1-7855	SOP80199.1	protein_coding	F2QQD8	UniRef100_F2QQD8 High-affinitHigh affinity nicotinic acid plasma membrane permease n=2 Tax=Komagataella phaffii TaxID=460519 RepID=F2QQD8_KOMPC	F2QQD8_KOMPC	GO:0016021; GO:0022857	integral component of membrane [GO:0016021]; transmembrane transporter activity [GO:0022857]	-	integral component of membrane [GO:0016021]	transmembrane transporter activity [GO:0022857]	TNA1-2 PP7435_Chr1-1505
gene1571	ACIB2EUKG769299	NAD(P)-binding Rossmann-fold domains	7394.68	6062.47	4513.89	4689.26	3686.51	3259.13	-0.548053	0.166435	-3.2929	0.000991588	0.00195223	-0.953985	0.166731	-5.72172	1.05e-08	5.08e-08	BQ9382_C1-7860	SOP80200.1	protein_coding	C4QZ80	UniRef100_C4QZ80 Uncharacterized protein n=2 Tax=Komagataella phaffii TaxID=460519 RepID=C4QZ80_KOMPG	NA	GO:0016491	oxidoreductase activity [GO:0016491]	-	-	oxidoreductase activity [GO:0016491]	NA
gene1572	ACIB2EUKG769300	Phytanoyl-CoA dioxygenasedomain-containing protein 1	915.694	805.547	1452.32	1224.02	741.109	646.58	0.636552	0.183855	3.46226	0.000535667	0.00110656	-0.309873	0.186127	-1.66485	0.0959421	0.140546	BQ9382_C1-7865	SOP80201.1	protein_coding	F2QQE0	UniRef100_F2QQE0 Uncharacterized protein n=2 Tax=Komagataella phaffii TaxID=460519 RepID=F2QQE0_KOMPC	F2QQE0_KOMPC	-	-	-	-	-	PP7435_Chr1-1507
gene1573	ACIB2EUKG769301	Conserved predicted protein	214.397	236.766	116.878	111.355	148.222	143.684	-0.984574	0.254117	-3.87449	0.000106847	0.000244932	-0.628328	0.251507	-2.49825	0.0124808	0.0228865	BQ9382_C1-7870	SOP80202.1	protein_coding	F2QQE1	UniRef100_F2QQE1 Uncharacterized protein n=2 Tax=Komagataella phaffii TaxID=460519 RepID=F2QQE1_KOMPC	F2QQE1_KOMPC	-	-	-	-	-	PP7435_Chr1-1508
gene1574	ACIB2EUKG769302	AP-3 complex subunit delta	2756.1	2441.13	3102.69	3288.49	2308.45	2106.23	0.298579	0.158369	1.88533	0.0593849	0.0849967	-0.235131	0.158952	-1.47926	0.13907	0.194233	BQ9382_C1-7875	SOP80203.1	protein_coding	F2QQE2	UniRef100_F2QQE2 AP-3 complex subunit delta n=2 Tax=Komagataella phaffii TaxID=460519 RepID=F2QQE2_KOMPC	F2QQE2_KOMPC	GO:0005794; GO:0006886; GO:0016192; GO:0030123	AP-3 adaptor complex [GO:0030123]; Golgi apparatus [GO:0005794]; intracellular protein transport [GO:0006886]; vesicle-mediated transport [GO:0016192]	intracellular protein transport [GO:0006886]; vesicle-mediated transport [GO:0016192]	AP-3 adaptor complex [GO:0030123]; Golgi apparatus [GO:0005794]	-	APL5 PP7435_Chr1-1509
gene1575	ACIB2EUKG769303	DNA damage checkpoint protein 1	704.303	664.032	272.716	334.064	333.499	383.158	-1.17075	0.203973	-5.7397	9.48e-09	3.53e-08	-0.93385	0.203358	-4.59216	4.39e-06	1.51e-05	BQ9382_C1-7880	SOP80204.1	protein_coding	F2QQE3	UniRef100_F2QQE3 DNA damage checkpoint protein n=2 Tax=Komagataella phaffii TaxID=460519 RepID=F2QQE3_KOMPC	F2QQE3_KOMPC	GO:0000077; GO:0030896	checkpoint clamp complex [GO:0030896]; DNA damage checkpoint [GO:0000077]	DNA damage checkpoint [GO:0000077]	checkpoint clamp complex [GO:0030896]	-	DDC1 PP7435_Chr1-1510
gene1576	ACIB2EUKG769304	Genomic scaffold, Kuraishia_capsulata_scaffold_2	1237.29	1221.02	755.381	836.926	673.007	756.054	-0.625882	0.171693	-3.64535	0.000267031	0.00057465	-0.783129	0.172497	-4.53997	5.63e-06	1.91e-05	BQ9382_C1-7885	SOP80205.1	protein_coding	F2QQE4	UniRef100_F2QQE4 Mitochondrial pyruvate carrier n=2 Tax=Komagataella phaffii TaxID=460519 RepID=F2QQE4_KOMPC	F2QQE4_KOMPC	GO:0005743; GO:0006850; GO:0016021	integral component of membrane [GO:0016021]; mitochondrial inner membrane [GO:0005743]; mitochondrial pyruvate transmembrane transport [GO:0006850]	mitochondrial pyruvate transmembrane transport [GO:0006850]	integral component of membrane [GO:0016021]; mitochondrial inner membrane [GO:0005743]	-	MPC1 PP7435_Chr1-1511
gene1577	ACIB2EUKG769305	Ribosome assembly 1 protein	972.8	861.79	449.116	395.043	340.509	343.246	-1.12083	0.187841	-5.96691	2.42e-09	9.48e-09	-1.42369	0.190051	-7.49109	6.83e-14	5.52e-13	BQ9382_C1-7890	SOP80206.1	protein_coding	F2QQE5	UniRef100_F2QQE5 Uncharacterized protein n=2 Tax=Komagataella phaffii TaxID=460519 RepID=F2QQE5_KOMPC	F2QQE5_KOMPC	GO:0046872	metal ion binding [GO:0046872]	-	-	metal ion binding [GO:0046872]	PP7435_Chr1-1512
gene1578	ACIB2EUKG769306	Conserved predicted protein	612.133	562.432	188.304	170.567	203.304	205.263	-1.71204	0.209889	-8.1569	3.44e-16	2.56e-15	-1.52333	0.209309	-7.2779	3.39e-13	2.6e-12	BQ9382_C1-7895	SOP80207.1	protein_coding	F2QQE8	UniRef100_F2QQE8 Uncharacterized protein n=2 Tax=Komagataella phaffii TaxID=460519 RepID=F2QQE8_KOMPC	F2QQE8_KOMPC	-	-	-	-	-	PP7435_Chr1-1515
gene1579	ACIB2EUKG769307	Cx9C motif-containing protein 4	413.766	265.794	242.414	216.523	107.16	110.614	-0.565998	0.265247	-2.13385	0.0328548	0.0496298	-1.6408	0.275913	-5.94683	2.73e-09	1.42e-08	BQ9382_C1-7900	SOP80208.1	protein_coding	A0A1G4KPM9	UniRef100_A0A1G4KPM9 Uncharacterized protein n=2 Tax=Komagataella phaffii TaxID=460519 RepID=A0A1G4KPM9_KOMPC	A0A1G4KPM9_KOMPC	-	-	-	-	-	PP7435_Chr1-3281
gene158	ACIB2EUKG767930	High osmolarity signaling protein SHO1	879.628	908.962	779.189	795.389	852.275	924.826	-0.183812	0.167967	-1.09433	0.273809	0.334013	-0.0097281	0.167837	-0.0579617	0.953779	0.963008	BQ9382_C1-0795	SOP78833.1	protein_coding	A0A1G4KP31	UniRef100_A0A1G4KP31 Transmembrane osmosensor n=1 Tax=Komagataella phaffii (strain ATCC 76273 / CBS 7435 / CECT 11047 / NRRL Y-11430 / Wegner 21-1) TaxID=981350 RepID=A0A1G4KP31_KOMPC	A0A1G4KP31_KOMPC	GO:0005886; GO:0016021	integral component of membrane [GO:0016021]; plasma membrane [GO:0005886]	-	integral component of membrane [GO:0016021]; plasma membrane [GO:0005886]	-	SHO1 PP7435_Chr1-0152
gene1580	ACIB2EUKG769308	NAD(P)-binding Rossmann-fold domains	2569.75	2024.75	3589.68	3420.17	2227.33	1815.44	0.60963	0.183561	3.32113	0.000896532	0.00177929	-0.18404	0.184266	-0.998772	0.317905	0.394185	BQ9382_C1-7905	SOP80209.1	protein_coding	F2QQE9	UniRef100_F2QQE9 Uncharacterized protein n=2 Tax=Komagataella phaffii TaxID=460519 RepID=F2QQE9_KOMPC	F2QQE9_KOMPC	-	-	-	-	-	PP7435_Chr1-1516
gene1581	ACIB2EUKG769309	Conserved predicted protein	368.682	311.152	126.618	123.727	169.253	173.334	-1.44102	0.239451	-6.01801	1.77e-09	7.01e-09	-0.988277	0.235977	-4.18802	2.81e-05	8.53e-05	BQ9382_C1-7910	SOP80210.1	protein_coding	F2QQF0	UniRef100_F2QQF0 Uncharacterized protein n=2 Tax=Komagataella phaffii TaxID=460519 RepID=F2QQF0_KOMPC	F2QQF0_KOMPC	-	-	-	-	-	PP7435_Chr1-1517
gene1582	ACIB2EUKG769310	60S ribosomal protein L36	4625.56	4739.85	10137	10899.5	5624.41	5164.66	1.16751	0.147681	7.90567	2.67e-15	1.84e-14	0.204216	0.14805	1.37937	0.167782	0.228855	BQ9382_C1-7915	SOP80211.1	protein_coding	F2QQF1	UniRef100_F2QQF1 60S ribosomal protein L36 n=1 Tax=Komagataella phaffii (strain ATCC 76273 / CBS 7435 / CECT 11047 / NRRL Y-11430 / Wegner 21-1) TaxID=981350 RepID=F2QQF1_KOMPC	F2QQF1_KOMPC	GO:0003735; GO:0005840; GO:0006412	ribosome [GO:0005840]; structural constituent of ribosome [GO:0003735]; translation [GO:0006412]	translation [GO:0006412]	ribosome [GO:0005840]	structural constituent of ribosome [GO:0003735]	RPL36A PP7435_Chr1-1518
gene1583	ACIB2EUKG769311	54S ribosomal protein L24	605.12	498.024	1280.25	1383.09	776.161	693.334	1.2726	0.183901	6.92004	4.52e-12	2.32e-11	0.414885	0.185924	2.23148	0.0256494	0.0433562	BQ9382_C1-7920	SOP80212.1	protein_coding	F2QQF2	UniRef100_F2QQF2 54S ribosomal protein L24, mitochondrial n=2 Tax=Komagataella phaffii TaxID=460519 RepID=F2QQF2_KOMPC	F2QQF2_KOMPC	GO:0003735; GO:0005840	ribosome [GO:0005840]; structural constituent of ribosome [GO:0003735]	-	ribosome [GO:0005840]	structural constituent of ribosome [GO:0003735]	MRPL24 PP7435_Chr1-1519
gene1584	ACIB2EUKG769312	GTPase-activating protein GYP5	1584.93	1412.43	1418.77	1226.67	1289.93	1339.91	-0.180563	0.169133	-1.06758	0.28571	0.347203	-0.188629	0.169352	-1.11383	0.265354	0.338143	BQ9382_C1-7925	SOP80213.1	protein_coding	F2QQF3	UniRef100_F2QQF3 Rab GTPase-activating protein n=2 Tax=Komagataella phaffii TaxID=460519 RepID=F2QQF3_KOMPC	F2QQF3_KOMPC	-	-	-	-	-	GYP5 PP7435_Chr1-1520
gene1585	ACIB2EUKG769313	Stationary phase protein 5	7507.89	8938.13	17434.4	14262.2	13108.6	13607.8	0.946471	0.169846	5.57253	2.51e-08	8.9e-08	0.699927	0.169901	4.11961	3.8e-05	0.000112775	BQ9382_C1-7930	SOP80214.1	protein_coding	F2QQF4	UniRef100_F2QQF4 Uncharacterized protein n=2 Tax=Komagataella phaffii TaxID=460519 RepID=F2QQF4_KOMPC	F2QQF4_KOMPC	GO:0070628	proteasome binding [GO:0070628]	-	-	proteasome binding [GO:0070628]	PP7435_Chr1-1521
gene1586	ACIB2EUKG769314	Lactose regulatory protein LAC9 and GAL4-likeprotein	4543.41	8385.67	3139.48	3079.92	9884.79	9687.3	-1.0559	0.237943	-4.43763	9.1e-06	2.41e-05	0.598066	0.23749	2.51827	0.0117932	0.0217135	BQ9382_C1-7935	SOP80215.1	protein_coding	F2QQF5	UniRef100_F2QQF5 Transcription factor n=2 Tax=Komagataella phaffii TaxID=460519 RepID=F2QQF5_KOMPC	F2QQF5_KOMPC	GO:0000981; GO:0003677; GO:0005634; GO:0006351; GO:0008270	nucleus [GO:0005634]; DNA binding [GO:0003677]; DNA-binding transcription factor activity, RNA polymerase II-specific [GO:0000981]; zinc ion binding [GO:0008270]; transcription, DNA-templated [GO:0006351]	transcription, DNA-templated [GO:0006351]	nucleus [GO:0005634]	DNA binding [GO:0003677]; DNA-binding transcription factor activity, RNA polymerase II-specific [GO:0000981]; zinc ion binding [GO:0008270]	GAL4 PP7435_Chr1-1522
gene1587	ACIB2EUKG769315	P-loop containing nucleosidetriphosphatehydrolases	551.02	639.539	742.394	733.526	1562.34	1582.81	0.309306	0.172915	1.78877	0.0736518	0.103185	1.40087	0.170948	8.1947	2.51e-16	2.49e-15	BQ9382_C1-7940	SOP80216.1	protein_coding	F2QQF6	UniRef100_F2QQF6 DNA repair protein n=2 Tax=Komagataella phaffii TaxID=460519 RepID=F2QQF6_KOMPC	F2QQF6_KOMPC	GO:0005524	ATP binding [GO:0005524]	-	-	ATP binding [GO:0005524]	RDH54 PP7435_Chr1-1523
gene1588	ACIB2EUKG769316	Metal Binding Protein| Guanine Nucleotide Exchange Factor| Chain A	458.849	487.138	226.181	170.567	158.237	145.965	-1.25753	0.230556	-5.45435	4.92e-08	1.68e-07	-1.63606	0.235183	-6.95655	3.49e-12	2.42e-11	BQ9382_C1-7945	SOP80217.1	protein_coding	F2QQF7	UniRef100_F2QQF7 Guanine nucleotide dissociation stimulator for Sec4p n=2 Tax=Komagataella phaffii TaxID=460519 RepID=F2QQF7_KOMPC	F2QQF7_KOMPC	GO:0005085; GO:0007264	guanyl-nucleotide exchange factor activity [GO:0005085]; small GTPase mediated signal transduction [GO:0007264]	small GTPase mediated signal transduction [GO:0007264]	-	guanyl-nucleotide exchange factor activity [GO:0005085]	DSS4 PP7435_Chr1-1524
gene1589	ACIB2EUKG769317	Serine palmitoyltransferase 1	2820.22	2793.11	1259.69	1190.43	1330.99	1337.63	-1.19628	0.152869	-7.8255	5.06e-15	3.4e-14	-1.07276	0.152871	-7.01746	2.26e-12	1.59e-11	BQ9382_C1-7950	SOP80218.1	protein_coding	C4QZ99	UniRef100_C4QZ99 Serine palmitoyltransferase 1 n=2 Tax=Komagataella phaffii TaxID=460519 RepID=C4QZ99_KOMPG	NA	GO:0004758; GO:0009058; GO:0030170; GO:0035339	SPOTS complex [GO:0035339]; pyridoxal phosphate binding [GO:0030170]; serine C-palmitoyltransferase activity [GO:0004758]; biosynthetic process [GO:0009058]	biosynthetic process [GO:0009058]	SPOTS complex [GO:0035339]	pyridoxal phosphate binding [GO:0030170]; serine C-palmitoyltransferase activity [GO:0004758]	NA
gene159	ACIB2EUKG767931	E3 ubiquitin-protein ligase UBR1	1913.54	1710.88	2252.07	2206.76	2014.01	2122.2	0.29904	0.156504	1.91075	0.0560372	0.0806092	0.19063	0.15676	1.21606	0.223962	0.292396	BQ9382_C1-0800	SOP78834.1	protein_coding	F2QM31	UniRef100_F2QM31 E3 ubiquitin-protein ligase n=1 Tax=Komagataella phaffii (strain ATCC 76273 / CBS 7435 / CECT 11047 / NRRL Y-11430 / Wegner 21-1) TaxID=981350 RepID=F2QM31_KOMPC	F2QM31_KOMPC	GO:0008270; GO:0061630; GO:0071596	ubiquitin protein ligase activity [GO:0061630]; zinc ion binding [GO:0008270]; ubiquitin-dependent protein catabolic process via the N-end rule pathway [GO:0071596]	ubiquitin-dependent protein catabolic process via the N-end rule pathway [GO:0071596]	-	ubiquitin protein ligase activity [GO:0061630]; zinc ion binding [GO:0008270]	UBR1 PP7435_Chr1-0153
gene1590	ACIB2EUKG769318	Altered inheritance of mitochondria protein 18	1031.91	1178.38	836.546	922.652	578.866	488.071	-0.329086	0.18319	-1.79642	0.0724272	0.101706	-1.05009	0.185697	-5.65484	1.56e-08	7.34e-08	BQ9382_C1-7955	SOP80219.1	protein_coding	C4QZA0	UniRef100_C4QZA0 Uncharacterized protein n=2 Tax=Komagataella phaffii TaxID=460519 RepID=C4QZA0_KOMPG	NA	GO:0016872	intramolecular lyase activity [GO:0016872]	-	-	intramolecular lyase activity [GO:0016872]	NA
gene1591	ACIB2EUKG769319	2Fe-2S ferredoxin-like	1195.21	1250.96	396.088	400.346	341.511	297.632	-1.61887	0.180493	-8.96912	2.99e-19	2.79e-18	-1.93516	0.183016	-10.5737	3.94e-26	7.3e-25	BQ9382_C1-7960	SOP80220.1	protein_coding	F2QQG0	UniRef100_F2QQG0 Ferredoxin of the mitochondrial matrix n=2 Tax=Komagataella phaffii TaxID=460519 RepID=F2QQG0_KOMPC	F2QQG0_KOMPC	GO:0009055; GO:0051537	2 iron, 2 sulfur cluster binding [GO:0051537]; electron transfer activity [GO:0009055]	-	-	2 iron, 2 sulfur cluster binding [GO:0051537]; electron transfer activity [GO:0009055]	YAH1 PP7435_Chr1-1527
gene1592	ACIB2EUKG769320	Laminin subunit gamma-1	91.1687	76.2004	141.769	166.148	103.154	99.2107	0.883038	0.294592	2.9975	0.00272206	0.00502549	0.276025	0.301926	0.914213	0.360605	0.438414	BQ9382_C1-7965	SOP80221.1	protein_coding	F2QQG1	UniRef100_F2QQG1 Uncharacterized protein n=2 Tax=Komagataella phaffii TaxID=460519 RepID=F2QQG1_KOMPC	F2QQG1_KOMPC	-	-	-	-	-	PP7435_Chr1-1528
gene1593	ACIB2EUKG769321	Transcriptional coactivator HFI1/ADA1	511.947	469.902	639.584	578.867	682.02	588.422	0.311131	0.189356	1.6431	0.100363	0.136723	0.372777	0.189553	1.96661	0.0492283	0.0775813	BQ9382_C1-7970	SOP80222.1	protein_coding	C4QZA3	UniRef100_C4QZA3 Transcriptional coactivator HFI1/ADA1 n=2 Tax=Komagataella phaffii TaxID=460519 RepID=C4QZA3_KOMPG	NA	GO:0070461	SAGA-type complex [GO:0070461]	-	SAGA-type complex [GO:0070461]	-	NA
gene1594	ACIB2EUKG769322	Transcriptional coactivator HFI1/ADA1	244.452	245.837	277.045	189.126	190.285	126.579	-0.0758637	0.280092	-0.270853	0.786504	0.823379	-0.626654	0.284732	-2.20085	0.0277466	0.0464957	BQ9382_C1-7975	SOP80223.1	protein_coding	C4QZA4	UniRef100_C4QZA4 Uncharacterized protein n=2 Tax=Komagataella phaffii TaxID=460519 RepID=C4QZA4_KOMPG	NA	-	-	-	-	-	NA
gene1595	ACIB2EUKG769323	G1/S-specific cyclin CLN1	433.803	241.301	549.761	547.935	534.8	497.194	0.703072	0.257276	2.73275	0.00628079	0.0108499	0.614266	0.257851	2.38225	0.0172074	0.0303436	BQ9382_C1-7980	SOP80224.1	protein_coding	F2QQG3	UniRef100_F2QQG3 G1/S-specific cyclin n=1 Tax=Komagataella phaffii (strain ATCC 76273 / CBS 7435 / CECT 11047 / NRRL Y-11430 / Wegner 21-1) TaxID=981350 RepID=F2QQG3_KOMPC	F2QQG3_KOMPC	-	-	-	-	-	CLN2 PP7435_Chr1-1530
gene1596	ACIB2EUKG769324	Protein ROT1	971.798	1139.38	1710.97	1894.79	1377.06	1595.35	0.772193	0.1761	4.38496	1.16e-05	3.02e-05	0.492915	0.176619	2.79085	0.00525703	0.0104768	BQ9382_C1-7985	SOP80225.1	protein_coding	F2QQG4	UniRef100_F2QQG4 Protein ROT1 n=2 Tax=Komagataella phaffii TaxID=460519 RepID=F2QQG4_KOMPC	F2QQG4_KOMPC	GO:0005789; GO:0006458	endoplasmic reticulum membrane [GO:0005789]; 'de novo' protein folding [GO:0006458]	'de novo' protein folding [GO:0006458]	endoplasmic reticulum membrane [GO:0005789]	-	ROT1 PP7435_Chr1-1531
gene1597	ACIB2EUKG769325	Similar to Vacuolar protein sorting-associated protein 27 acc. no. Q0U4Z8	1611.98	2774.96	665.557	686.686	1187.78	1346.76	-1.69805	0.236779	-7.17147	7.42e-13	4.09e-12	-0.791994	0.235439	-3.3639	0.000768493	0.00185162	BQ9382_C1-7990	SOP80226.1	protein_coding	F2QQG5	UniRef100_F2QQG5 Vacuolar protein sorting-associated protein 27 n=2 Tax=Komagataella phaffii TaxID=460519 RepID=F2QQG5_KOMPC	F2QQG5_KOMPC	GO:0006886; GO:0046872	metal ion binding [GO:0046872]; intracellular protein transport [GO:0006886]	intracellular protein transport [GO:0006886]	-	metal ion binding [GO:0046872]	VPS27 PP7435_Chr1-1532
gene1598	ACIB2EUKG769326	MATE family transporter, multidrug/sodium efflux pump	264.489	273.959	541.104	489.606	651.975	575.878	0.935747	0.196522	4.76153	1.92e-06	5.55e-06	1.1896	0.196089	6.06665	1.31e-09	7.09e-09	BQ9382_C1-7995	SOP80227.1	protein_coding	A0A1G4KPL5	UniRef100_A0A1G4KPL5 Multi-drug and toxin extrusion (MATE) family member n=2 Tax=Komagataella phaffii TaxID=460519 RepID=A0A1G4KPL5_KOMPC	A0A1G4KPL5_KOMPC	GO:0015297; GO:0016020; GO:0042910	membrane [GO:0016020]; antiporter activity [GO:0015297]; xenobiotic transmembrane transporter activity [GO:0042910]	-	membrane [GO:0016020]	antiporter activity [GO:0015297]; xenobiotic transmembrane transporter activity [GO:0042910]	ERC1 PP7435_Chr1-1533
gene1599	ACIB2EUKG769327	Neuronal acetylcholine receptor subunit alpha-4	461.855	593.275	1090.86	1359.23	937.402	915.703	1.21529	0.199331	6.09682	1.08e-09	4.4e-09	0.81177	0.200252	4.05374	5.04e-05	0.000146651	BQ9382_C1-8000	SOP80228.1	protein_coding	C4QZA9	UniRef100_C4QZA9 Uncharacterized protein n=2 Tax=Komagataella phaffii TaxID=460519 RepID=C4QZA9_KOMPG	NA	-	-	-	-	-	NA
gene16	ACIB2EUKG767796	Allantoinase, converts allantoin to allantoate in the first step of allantoin degradation	3272.05	4169.25	595.214	608.031	870.302	935.089	-2.62862	0.17979	-14.6205	2.08e-48	8.54e-47	-2.04365	0.178495	-11.4493	2.37e-30	5.69e-29	BQ9382_C1-0085	SOP78701.1	protein_coding	F2QLB0	UniRef100_F2QLB0 Allantoinase n=2 Tax=Komagataella phaffii TaxID=460519 RepID=F2QLB0_KOMPC	F2QLB0_KOMPC	GO:0016812	hydrolase activity, acting on carbon-nitrogen (but not peptide) bonds, in cyclic amides [GO:0016812]	-	-	hydrolase activity, acting on carbon-nitrogen (but not peptide) bonds, in cyclic amides [GO:0016812]	DAL1 PP7435_Chr1-0017
gene160	ACIB2EUKG767932	Nucleolar protein required for normal metabolism of the rRNA primary transcript	1409.61	1186.55	261.894	273.967	224.336	190.439	-2.27559	0.197411	-11.5271	9.63e-31	1.81e-29	-2.6439	0.201305	-13.1338	2.11e-39	7.62e-38	BQ9382_C1-0805	SOP78835.1	protein_coding	F2QM32	UniRef100_F2QM32 rRNA primary transcript metabolism protein n=1 Tax=Komagataella phaffii (strain ATCC 76273 / CBS 7435 / CECT 11047 / NRRL Y-11430 / Wegner 21-1) TaxID=981350 RepID=F2QM32_KOMPC	F2QM32_KOMPC	-	-	-	-	-	URB2 PP7435_Chr1-0154
gene1600	ACIB2EUKG769328	P-loop containing nucleosidetriphosphatehydrolases	345202	434962	241248	218772	275010	270785	-0.762085	0.165294	-4.61049	4.02e-06	1.11e-05	-0.515418	0.165293	-3.11822	0.00181948	0.00403783	BQ9382_C1-8005	SOP80229.1	protein_coding	F2QQG8	UniRef100_F2QQG8 Elongation factor 1-alpha n=10 Tax=Komagataella TaxID=460517 RepID=F2QQG8_KOMPC	F2QQG8_KOMPC	GO:0003746; GO:0003924; GO:0005525	GTP binding [GO:0005525]; GTPase activity [GO:0003924]; translation elongation factor activity [GO:0003746]	-	-	GTPase activity [GO:0003924]; GTP binding [GO:0005525]; translation elongation factor activity [GO:0003746]	TEF2 PP7435_Chr1-1535
gene1601	ACIB2EUKG769329	Glycine dehydrogenase	11741.7	14512.5	9561.3	9423.6	10501.7	10138.9	-0.467753	0.160777	-2.90934	0.00362198	0.00653787	-0.347099	0.160777	-2.15888	0.0308594	0.0511746	BQ9382_C1-8010	SOP80230.1	protein_coding	A0A1G4KPK9	UniRef100_A0A1G4KPK9 Glycine cleavage system P protein n=2 Tax=Komagataella phaffii TaxID=460519 RepID=A0A1G4KPK9_KOMPC	A0A1G4KPK9_KOMPC	GO:0004375; GO:0005739; GO:0006546	mitochondrion [GO:0005739]; glycine dehydrogenase (decarboxylating) activity [GO:0004375]; glycine catabolic process [GO:0006546]	glycine catabolic process [GO:0006546]	mitochondrion [GO:0005739]	glycine dehydrogenase (decarboxylating) activity [GO:0004375]	GCV2 PP7435_Chr1-3325
gene1602	ACIB2EUKG769330	YVTN repeat-like/Quinoprotein amine dehydrogenase	2332.32	2483.77	1304.06	1384.86	1354.03	1378.69	-0.840639	0.155295	-5.41319	6.19e-08	2.09e-07	-0.817662	0.155472	-5.25921	1.45e-07	6.07e-07	BQ9382_C1-8015	SOP80231.1	protein_coding	A0A1G4KPK5	UniRef100_A0A1G4KPK5 Uncharacterized protein n=2 Tax=Komagataella phaffii TaxID=460519 RepID=A0A1G4KPK5_KOMPC	A0A1G4KPK5_KOMPC	-	-	-	-	-	PP7435_Chr1-3336
gene1603	ACIB2EUKG769331	Ubiquitin conjugating enzyme	610.129	943.434	351.717	350.855	339.508	321.579	-1.14562	0.233157	-4.91352	8.95e-07	2.69e-06	-1.23311	0.234142	-5.2665	1.39e-07	5.85e-07	BQ9382_C1-8020	SOP80232.1	protein_coding	F2QQH0	UniRef100_F2QQH0 Uncharacterized protein n=2 Tax=Komagataella phaffii TaxID=460519 RepID=F2QQH0_KOMPC	F2QQH0_KOMPC	-	-	-	-	-	PP7435_Chr1-1537
gene1604	ACIB2EUKG769332	P-loop containing nucleosidetriphosphatehydrolases	1102.04	973.369	510.802	527.608	505.757	502.895	-0.998453	0.177228	-5.63372	1.76e-08	6.36e-08	-1.04065	0.177907	-5.84942	4.93e-09	2.5e-08	BQ9382_C1-8025	SOP80233.1	protein_coding	F2QQH1	UniRef100_F2QQH1 DNA helicase n=2 Tax=Komagataella phaffii TaxID=460519 RepID=F2QQH1_KOMPC	F2QQH1_KOMPC	GO:0003676; GO:0005524; GO:0006260; GO:0006281; GO:0006310; GO:0043138	3'-5' DNA helicase activity [GO:0043138]; ATP binding [GO:0005524]; nucleic acid binding [GO:0003676]; DNA recombination [GO:0006310]; DNA repair [GO:0006281]; DNA replication [GO:0006260]	DNA recombination [GO:0006310]; DNA repair [GO:0006281]; DNA replication [GO:0006260]	-	3'-5' DNA helicase activity [GO:0043138]; ATP binding [GO:0005524]; nucleic acid binding [GO:0003676]	SGS1 PP7435_Chr1-1538
gene1605	ACIB2EUKG769333	Exoribonuclease II	61.1131	92.5291	93.0698	97.2143	60.0899	88.9475	0.306249	0.359685	0.851437	0.394527	0.46107	-0.0507749	0.36555	-0.1389	0.889529	0.913953	BQ9382_C1-8030	SOP80234.1	protein_coding	F2QQH2	UniRef100_F2QQH2 3'-5' exoribonuclease n=2 Tax=Komagataella phaffii TaxID=460519 RepID=F2QQH2_KOMPC	F2QQH2_KOMPC	GO:0003723; GO:0004540	ribonuclease activity [GO:0004540]; RNA binding [GO:0003723]	-	-	ribonuclease activity [GO:0004540]; RNA binding [GO:0003723]	DSS1 PP7435_Chr1-1539
gene1606	ACIB2EUKG769334	Cytokinesis protein sepA	162.3	180.522	160.167	208.569	139.208	108.333	0.107383	0.272938	0.393433	0.693999	0.744639	-0.467798	0.279188	-1.67557	0.0938225	0.137813	BQ9382_C1-8035	SOP80235.1	protein_coding	A0A1G4KPL0	UniRef100_A0A1G4KPL0 Uncharacterized protein n=1 Tax=Komagataella phaffii (strain ATCC 76273 / CBS 7435 / CECT 11047 / NRRL Y-11430 / Wegner 21-1) TaxID=981350 RepID=A0A1G4KPL0_KOMPC	A0A1G4KPL0_KOMPC	-	-	-	-	-	PP7435_Chr1-3347
gene1607	ACIB2EUKG769335	Formin homology 2 domain (FH2 domain)	1846.42	2383.08	1215.32	1269.09	2128.18	1905.53	-0.767689	0.181195	-4.23681	2.27e-05	5.65e-05	-0.0684642	0.180447	-0.379414	0.70438	0.762563	BQ9382_C1-8040	SOP80236.1	protein_coding	A0A1G4KPN5	UniRef100_A0A1G4KPN5 Formin, involved in the formation of linear actin filaments n=1 Tax=Komagataella phaffii (strain ATCC 76273 / CBS 7435 / CECT 11047 / NRRL Y-11430 / Wegner 21-1) TaxID=981350 RepID=A0A1G4KPN5_KOMPC	A0A1G4KPN5_KOMPC	GO:0003779; GO:0017048; GO:0030036	actin binding [GO:0003779]; Rho GTPase binding [GO:0017048]; actin cytoskeleton organization [GO:0030036]	actin cytoskeleton organization [GO:0030036]	-	actin binding [GO:0003779]; Rho GTPase binding [GO:0017048]	BNR1 PP7435_Chr1-3358
gene1608	ACIB2EUKG769336	Exonuclease 1	2778.14	3490.7	1597.34	1644.69	4909.34	4705.09	-0.951393	0.169175	-5.62373	1.87e-08	6.72e-08	0.616854	0.167992	3.67193	0.000240722	0.000630994	BQ9382_C1-8045	SOP80237.1	protein_coding	C4QZB7	UniRef100_C4QZB7 Uncharacterized protein n=2 Tax=Komagataella phaffii TaxID=460519 RepID=C4QZB7_KOMPG	NA	GO:0004518; GO:0006281	nuclease activity [GO:0004518]; DNA repair [GO:0006281]	DNA repair [GO:0006281]	-	nuclease activity [GO:0004518]	NA
gene1609	ACIB2EUKG769337	Phosphoenolpyruvate carboxykinase	577344	730030	429590	422088	781135	765837	-0.618293	0.162541	-3.80391	0.000142429	0.000320273	0.242775	0.162538	1.49365	0.135268	0.18941	BQ9382_C1-8050	SOP80238.1	protein_coding	F2QQH5	UniRef100_F2QQH5 Phosphoenolpyruvate carboxykinase n=3 Tax=Komagataella TaxID=460517 RepID=F2QQH5_KOMPC	F2QQH5_KOMPC	GO:0004612; GO:0005524; GO:0006094; GO:0016301	ATP binding [GO:0005524]; kinase activity [GO:0016301]; phosphoenolpyruvate carboxykinase (ATP) activity [GO:0004612]; gluconeogenesis [GO:0006094]	gluconeogenesis [GO:0006094]	-	ATP binding [GO:0005524]; kinase activity [GO:0016301]; phosphoenolpyruvate carboxykinase (ATP) activity [GO:0004612]	PCK1 PP7435_Chr1-1542
gene161	ACIB2EUKG767933	Glucose repression protein GAL83	972.8	951.598	1330.03	1233.74	1258.88	1132.37	0.413597	0.165474	2.49948	0.0124377	0.0203262	0.313755	0.165878	1.89149	0.0585596	0.0906287	BQ9382_C1-0810	SOP78836.1	protein_coding	F2QM33	UniRef100_F2QM33 ULP1-interacting protein 4 n=2 Tax=Komagataella phaffii TaxID=460519 RepID=F2QM33_KOMPC	F2QM33_KOMPC	-	-	-	-	-	UIP4 PP7435_Chr1-0155
gene1610	ACIB2EUKG769338	Solute carrier family 35 member F5	505.936	741.14	597.378	571.797	882.32	847.282	-0.0942507	0.213232	-0.442009	0.658483	0.713017	0.471052	0.21215	2.22038	0.0263933	0.0445028	BQ9382_C1-8055	SOP80239.1	protein_coding	C4QZB9	UniRef100_C4QZB9 Uncharacterized transporter n=2 Tax=Komagataella phaffii TaxID=460519 RepID=C4QZB9_KOMPG	NA	GO:0016021	integral component of membrane [GO:0016021]	-	integral component of membrane [GO:0016021]	-	NA
gene1611	ACIB2EUKG769339	YVTN repeat-like/Quinoprotein amine dehydrogenase	585.083	895.355	783.518	827.205	1053.58	1213.34	0.121063	0.21991	0.550509	0.58197	0.642476	0.613602	0.219259	2.79853	0.0051336	0.0102748	BQ9382_C1-8060	SOP80240.1	protein_coding	F2QQH7	UniRef100_F2QQH7 Pre-mRNA cleavage and polyadenylation factor (CPF) complex subunit n=2 Tax=Komagataella phaffii TaxID=460519 RepID=F2QQH7_KOMPC	F2QQH7_KOMPC	-	-	-	-	-	PFS2 PP7435_Chr1-1544
gene1612	ACIB2EUKG769340	P-loop containing nucleosidetriphosphatehydrolases	1736.21	1608.37	2323.5	3010.99	2350.52	3455.27	0.67391	0.213908	3.15047	0.0016301	0.0031024	0.795434	0.213909	3.71856	0.000200364	0.000530846	BQ9382_C1-8065	SOP80241.1	protein_coding	A0A1G4KPL1	UniRef100_A0A1G4KPL1 6-phosphofructo-2-kinase 2 n=2 Tax=Komagataella phaffii TaxID=460519 RepID=A0A1G4KPL1_KOMPC	A0A1G4KPL1_KOMPC	GO:0003873; GO:0005524; GO:0006000; GO:0006003	6-phosphofructo-2-kinase activity [GO:0003873]; ATP binding [GO:0005524]; fructose 2,6-bisphosphate metabolic process [GO:0006003]; fructose metabolic process [GO:0006000]	fructose 2,6-bisphosphate metabolic process [GO:0006003]; fructose metabolic process [GO:0006000]	-	6-phosphofructo-2-kinase activity [GO:0003873]; ATP binding [GO:0005524]	PFK27 PP7435_Chr1-1545
[truncated: 4,743 more rows]
